# Supplementary material for: Phosphatidylcholine (18:0/20:4), a potential biomarker to predict ethionamide‐induced hepatic steatosis in rats
Source: J Appl Toxicol. 2022 Mar 29;42(9):1533–47. doi: 10.1002/jat.4324 (PMC9546090; doi:10.1002/jat.4324)
Supplement: Supplementary file 2 — Supplementary Table S1 Normalized levels of extracted lipids from rat plasma Supplementary Table S2 Normalized levels of extracted lipids from rat liver [file JAT-42-1533-s002.xlsx]

## Sheet: Supplementary Table 1
Supplementary Table 1 Normalized levels of extracted lipids from rat plasma
			ID	JEP01_G1 (F25)	JEP07_G1 (F31)	JEP13_G1 (F37)	JEP19_G1 (F43)	JEP25_G1 (F49)	JEP31_G1 (F55)	JEP37_G1 (F61)	JEP43_G1 (F67)	JEP02_G2 (F26)	JEP08_G2 (F32)	JEP14_G2 (F38)	JEP20_G2 (F44)	JEP26_G2 (F50)	JEP32_G2 (F56)	JEP38_G2 (F62)	JEP44_G2 (F68)	JEP03_G3 (F27)	JEP09_G3 (F33)	JEP15_G3 (F39)	JEP21_G3 (F45)	JEP27_G3 (F51)	JEP33_G3 (F57)	JEP39_G3 (F63)	JEP45_G3 (F69)	JEP04_G4 (F28)	JEP10_G4 (F34)	JEP16_G4 (F40)	JEP22_G4 (F46)	JEP28_G4 (F52)	JEP34_G4 (F58)	JEP40_G4 (F64)	JEP46_G4 (F70)	JEP05_G5 (F29)	JEP11_G5 (F35)	JEP17_G5 (F41)	JEP23_G5 (F47)	JEP29_G5 (F53)	JEP35_G5 (F59)	JEP41_G5 (F65)	JEP47_G5 (F71)	JEP06_G6 (F30)	JEP12_G6 (F36)	JEP18_G6 (F42)	JEP24_G6 (F48)	JEP30_G6 (F54)	JEP36_G6 (F60)
			Treatment	Control	Control	Control	Control	Control	Control	Control	Control	30 mg/kg	30 mg/kg	30 mg/kg	30 mg/kg	30 mg/kg	30 mg/kg	30 mg/kg	30 mg/kg	100 mg/kg	100 mg/kg	100 mg/kg	100 mg/kg	100 mg/kg	100 mg/kg	100 mg/kg	100 mg/kg	Control	Control	Control	Control	Control	Control	Control	Control	30 mg/kg	30 mg/kg	30 mg/kg	30 mg/kg	30 mg/kg	30 mg/kg	30 mg/kg	30 mg/kg	100 mg/kg	100 mg/kg	100 mg/kg	100 mg/kg	100 mg/kg	100 mg/kg
			Duration of treatment	7 days	7 days	7 days	7 days	7 days	7 days	7 days	7 days	7 days	7 days	7 days	7 days	7 days	7 days	7 days	7 days	7 days	7 days	7 days	7 days	7 days	7 days	7 days	7 days	14 days	14 days	14 days	14 days	14 days	14 days	14 days	14 days	14 days	14 days	14 days	14 days	14 days	14 days	14 days	14 days	14 days	14 days	14 days	14 days	14 days	14 days
Class	Name	Confirmed structure	RT
Cer	Cer(d40:1)	Not confirmed	17.043	0.0225701	0.0566508	0.0129883	0.0277432	0.0148606	0.0277716	0.0244511	0.0208647	0.0148684	0.0119378	0.0269498	0.0178759	0.0233963	0.0126401	0.0228783	0.0113647	0.0161954	0.0197714	0.0121959	0.00804658	0.0104932	0.0261753	0.0217632	0.0159129	0.0287889	0.0311738	0.0201637	0.0183008	0.0246569	0.0295098	0.03784	0.024662	0.0254581	0.0435155	0.0320566	0.0266792	0.0178312	0.0244966	0.0110042	0.0117305	0.00973949	0.0187208	0.0173668	0.0143598	0.0131592	0.019172
Cer	Cer(d41:1)	Cer(d18:1/23:0)	17.408	0.0403974	0.0766936	0.0256845	0.0363732	0.0259585	0.0411975	0.0405893	0.0359426	0.0280139	0.0246961	0.0431594	0.0296535	0.0325116	0.0260196	0.0416712	0.0287765	0.0278707	0.0303914	0.0229978	0.0179411	0.0270722	0.0378533	0.0412873	0.0250448	0.0486415	0.0462171	0.0395369	0.0364449	0.0410578	0.0530629	0.0631287	0.040098	0.0358319	0.0749356	0.052309	0.0375717	0.0358437	0.0366272	0.0252727	0.0245541	0.0212312	0.0374707	0.0366027	0.0306389	0.0259647	0.037509
Cer	Cer(d42:1)	Cer(d18:1/24:0)	17.739	0.290457	0.464725	0.147583	0.258772	0.144008	0.261861	0.229198	0.216041	0.151837	0.152639	0.273777	0.166012	0.195137	0.139836	0.252884	0.158509	0.163128	0.201957	0.116031	0.128884	0.155	0.208853	0.22456	0.165478	0.257486	0.325452	0.202103	0.204082	0.24332	0.333189	0.305028	0.250855	0.20077	0.449157	0.344131	0.228607	0.196157	0.27826	0.129265	0.126419	0.124368	0.207054	0.230472	0.164086	0.173203	0.250701
Cer	Cer(d42:2)	Cer(d18:1/24:1)	16.987	0.0697307	0.179738	0.0523655	0.110529	0.0519105	0.102114	0.0856698	0.0806912	0.0541605	0.053063	0.0982633	0.0528248	0.0715863	0.0499436	0.0824289	0.0486992	0.0526462	0.0755595	0.045676	0.0347179	0.0425979	0.0625908	0.0651129	0.0553712	0.0866767	0.12414	0.080559	0.0617995	0.0750407	0.118963	0.126902	0.0821905	0.0773538	0.140929	0.10682	0.0744243	0.0606888	0.0754379	0.0381475	0.0493578	0.0486686	0.0716356	0.0615117	0.0675887	0.0451846	0.0712173
Cer	Cer(d43:1)	Cer(d18:1/25:0)	17.931	0.0468365	0.082111	0.0149154	0.0371861	0.0231267	0.0390593	0.0225557	0.0520119	0.0305205	0.0318402	0.042241	0.0166351	0.0322389	0.0267192	0.0304447	0.0245918	0.0353425	0.03663	0.0116442	0.0162474	0.0182794	0.025767	0.0348075	0.0318831	0.0605471	0.0412925	0.030814	0.0374974	0.0363206	0.0495297	0.0383665	0.042993	0.0442623	0.077079	0.0764205	0.0607977	0.0364913	0.0524338	0.0133663	0.0261326	0.0174834	0.0341241	0.0326712	0.0362169	0.0341851	0.0430712
CerG1	CerG1(d42:1)	Not confirmed	16.876	0.0229407	0.057503	0.0207952	0.0291823	0.0181678	0.026606	0.0555213	0.0200425	0.0203401	0.0250004	0.0212018	0.0232708	0.0247414	0.0245577	0.0314211	0.0242668	0.0163968	0.020804	0.0177616	0.0210933	0.0403487	0.0414079	0.0382809	0.0183917	0.0245066	0.0362897	0.0334946	0.0195971	0.0173871	0.0233157	0.0373191	0.0208368	0.0269495	0.0461895	0.0219413	0.0250191	0.0215121	0.0255792	0.0211453	0.0231808	0.0161932	0.0191488	0.0215573	0.0256998	0.0174342	0.0217754
CerG1	CerG1(d42:2)	Not confirmed	16.02	0.00798205	0.0254004	0.00938942	0.0174123	0.00773285	0.0144448	0.0252422	0.00911851	0.00705105	0.0113779	0.00918137	0.0138028	0.0101504	0.00719931	0.0149165	0.00669132	0.00410542	0.00908995	0.00918029	0.00648324	0.0113238	0.0146228	0.0173502	0.00966954	0.012574	0.0244158	0.0183442	0.00695111	0.00594285	0.0133399	0.020445	0.00841756	0.0143356	0.0251893	0.00907298	0.00727585	0.00843651	0.00760127	0.00852431	0.0058242	0.00569361	0.00758258	0.00695419	0.00667512	0.00370003	0.00585165
FA	FA(16:0)	FA(16:0)	7.43	0.377127	0.375296	0.466212	0.435979	0.429515	0.434069	0.405238	0.448302	0.43325	0.414769	0.378082	0.428281	0.388903	0.34606	0.360058	0.378745	0.357016	0.399854	0.411921	0.345375	0.387112	0.380045	0.379163	0.403625	0.319311	0.385846	0.343906	0.369395	0.349541	0.341964	0.389782	0.32508	0.316302	0.355945	0.384598	0.436022	0.335028	0.352471	0.384895	0.32454	0.402954	0.438837	0.356492	0.481708	0.323151	0.372326
FA	FA(18:0)	FA(18:0)	8.94	1.86222	1.90071	2.29011	2.19242	2.02236	2.22751	2.03851	2.19948	2.18033	2.13725	2.15374	2.07305	1.9694	1.7459	1.92116	2.10214	1.84434	1.92208	2.15567	1.79171	1.94485	1.91517	1.98814	2.05371	1.70179	1.88556	1.70771	1.75458	1.85002	1.75091	1.97582	1.79525	1.62391	1.93226	1.94849	2.10374	1.76843	1.69654	1.92552	1.73202	2.11391	2.20451	1.7752	2.44365	1.74702	1.91866
FA	FA(18:1)	FA(18:1)	7.622	0.0176479	0.0185372	0.0183209	0.0164406	0.0175842	0.00975285	0.00905525	0.0209443	0.0229961	0.0174828	0.00922718	0.0138441	0.0178666	0.016098	0.0164314	0.0161632	0.0152	0.0298547	0.0175924	0.00938999	0.0174623	0.01353	0.0115621	0.0172112	0.0163613	0.0181	0.0198619	0.0178854	0.0145001	0.0195097	0.0291989	0.0159553	0.0131965	0.0294281	0.01728	0.0157172	0.0104943	0.0133212	0.0130523	0.00860235	0.0210688	0.0220872	0.0185025	0.012738	0.014783	0.0203628
FA	FA(18:2)	FA(18:2)	6.545	0.0275873	0.0306919	0.0278807	0.0313719	0.0340548	0.0196896	0.0166012	0.0432743	0.0459437	0.0371093	0.0251621	0.0256022	0.0391201	0.0242909	0.027813	0.0354874	0.0204566	0.0578419	0.0353267	0.0198226	0.030085	0.0204002	0.0206225	0.0283121	0.027299	0.0290681	0.0392785	0.0354475	0.0217756	0.0206453	0.0534243	0.0232693	0.0220302	0.0638987	0.0290236	0.0250208	0.0227172	0.0203932	0.0239812	0.0191156	0.037601	0.0287024	0.030457	0.0214432	0.024668	0.0327402
FA	FA(20:4)	FA(20:4)	6.28	0.0113648	0.0133231	0.0104115	0.0121237	0.0105135	0.0079662	0.00953121	0.014505	0.0158359	0.00914483	0.0131316	0.0102991	0.00920795	0.0111266	0.00878196	0.00922478	0.00761936	0.0206659	0.0076853	0.0131441	0.0102593	0.0116749	0.0162423	0.0131378	0.0118905	0.0140348	0.0145819	0.0175387	0.0109424	0.0147392	0.0239215	0.0129825	0.0134527	0.0269178	0.0122117	0.0168201	0.00983811	0.0112063	0.00786946	0.0108938	0.00603046	0.00930866	0.012727	0.0138344	0.00804937	0.0122079
FA	FA(22:6)	FA(22:6)	5.98	0.0347345	0.0480526	0.0234936	0.0475688	0.0354103	0.0272677	0.0297395	0.036392	0.0383711	0.0356892	0.0425499	0.030204	0.0276772	0.0258528	0.0370276	0.0341189	0.0210492	0.0452423	0.0262281	0.0337283	0.0252501	0.0383001	0.0380227	0.0384602	0.0383547	0.0469924	0.0568732	0.0469363	0.0366631	0.0607947	0.0489601	0.0459306	0.0492885	0.0425917	0.0381139	0.0586122	0.0485969	0.0494979	0.0306145	0.0430436	0.0226189	0.0214925	0.0342031	0.0545647	0.0303009	0.0493573
GM3	GM3(d34:1)	Not confirmed	10.116	0.0201973	0.0424029	0.0168321	0.0261465	0.0123226	0.0248851	0.0311611	0.0232141	0.0192797	0.0195196	0.018759	0.0146215	0.0184423	0.0178809	0.0235465	0.0141962	0.0118194	0.0210774	0.0124547	0.0186134	0.0194259	0.0181853	0.021721	0.0234124	0.017473	0.0281396	0.0206196	0.0128643	0.0169786	0.0183385	0.0221013	0.0105846	0.0225066	0.031092	0.010647	0.0135929	0.0209859	0.0204945	0.0118705	0.0129801	0.00758969	0.0158842	0.0139096	0.0120114	0.0163581	0.0203092
LPC	LPC(14:0)	LPC(14:0)	3.784	0.0164413	0.0207902	0.0187714	0.0110364	0.0218266	0.0247526	0.0220811	0.0200841	0.0186314	0.0211513	0.0190775	0.0153777	0.0217625	0.0217934	0.0254612	0.0130046	0.0199834	0.0214575	0.0258952	0.020993	0.0265603	0.0265097	0.0278703	0.0226148	0.0156411	0.0149922	0.0147717	0.0186272	0.0169542	0.0247349	0.0183312	0.0198514	0.0158219	0.0271246	0.0180545	0.0207055	0.0174047	0.0264236	0.0204025	0.0165007	0.0212982	0.0279835	0.0242042	0.021642	0.0234676	0.0256187
LPC	LPC(15:0)	LPC(15:0)	4.226	0.0211696	0.0278673	0.0238968	0.026919	0.021327	0.03139	0.0285059	0.0274295	0.0274566	0.0295386	0.029584	0.0215564	0.0321039	0.0311909	0.0344484	0.0275224	0.0253791	0.0275379	0.0325093	0.0350089	0.0333336	0.0346282	0.0312061	0.0328566	0.0297101	0.0223466	0.0207529	0.0247906	0.0253858	0.0255588	0.0216766	0.0194701	0.0259128	0.0392479	0.0296853	0.0231959	0.02228	0.0248459	0.0302003	0.0305785	0.0281585	0.0277823	0.029187	0.0335533	0.0322611	0.0331926
LPC	LPC(16:0)	LPC(16:0)	4.748	3.89108	3.62826	3.7415	3.65508	3.60299	3.53585	4.19989	3.38114	3.4664	3.81329	3.62941	3.27869	3.84377	3.52161	3.99931	3.57477	3.55025	3.83042	3.65542	3.79091	4.0452	3.97996	3.74215	4.59564	3.47345	3.8294	3.62696	3.56855	3.636	3.8568	3.87259	3.2833	3.48404	4.65817	4.24008	3.27132	3.41391	3.82143	3.53112	4.1586	3.67641	4.11489	3.63929	4.09752	4.06918	4.34096
LPC	LPC(16:1)	LPC(16:1)	3.971	0.0620206	0.0766091	0.0789368	0.0524999	0.0869714	0.0734158	0.0879109	0.075728	0.070679	0.0723621	0.0704437	0.0640468	0.0765289	0.0809997	0.0857916	0.0582283	0.0857363	0.076241	0.0653326	0.0715213	0.0902636	0.101928	0.0814075	0.0898855	0.0663281	0.0804749	0.0651295	0.0868867	0.06713	0.118527	0.0898038	0.0727598	0.0613819	0.0883097	0.0931152	0.0752965	0.0839526	0.0932194	0.0773023	0.0705427	0.0755047	0.124235	0.0800701	0.0805952	0.0980477	0.116982
LPC	LPC(17:0)	LPC(17:0)	5.41	0.0420816	0.0521452	0.0385948	0.0586182	0.0405894	0.0574934	0.046903	0.0497348	0.0474306	0.0535466	0.0595478	0.0473828	0.0480845	0.0498449	0.0557933	0.0469237	0.0345463	0.0500739	0.0433038	0.0611053	0.0510302	0.0623433	0.0540766	0.0579279	0.0668535	0.0535499	0.053879	0.0435174	0.0556864	0.0474626	0.0548067	0.0430388	0.0597787	0.0871898	0.0627326	0.044886	0.0418609	0.0401727	0.0468604	0.0568924	0.0438755	0.0404382	0.049569	0.0597146	0.0463623	0.0436122
LPC	LPC(18:0)a	LPC(18:0)	5.731	0.418946	0.540439	0.492832	0.50431	0.401325	0.515564	0.503504	0.448861	0.346187	0.413428	0.474538	0.423619	0.388477	0.388013	0.433641	0.37819	0.342736	0.385742	0.32829	0.395529	0.376662	0.461047	0.438395	0.514731	0.482952	0.54382	0.403155	0.40236	0.506502	0.49866	0.54042	0.442075	0.552153	0.688612	0.567759	0.388916	0.408431	0.477949	0.369195	0.421257	0.270485	0.354994	0.390794	0.39664	0.387127	0.356193
LPC	LPC(18:0)b	LPC(18:0)	6.036	2.79637	3.21266	2.549	2.98562	2.43232	3.21005	3.00126	2.72807	2.41237	2.77382	3.04651	2.61537	2.63619	2.63846	2.76677	2.49303	2.26186	2.60947	2.0866	2.51847	2.60659	2.86065	2.69485	2.92809	3.12765	3.19715	2.55183	2.66945	3.31435	2.93149	3.31712	2.90513	3.24435	3.97857	3.44558	2.56836	2.58022	2.8591	2.29257	2.74886	1.93764	2.33886	2.54993	2.51786	2.5255	2.55026
LPC	LPC(18:1)	LPC(18:1)	4.979	0.64511	0.606544	0.64944	0.589364	0.566271	0.570274	0.693971	0.585738	0.565059	0.699744	0.617503	0.528102	0.727637	0.62896	0.710352	0.578995	0.730007	0.70984	0.713491	0.731974	0.824885	0.796784	0.629703	0.766689	0.658193	0.625526	0.614158	0.704947	0.592423	0.773702	0.671227	0.502069	0.552762	0.83009	0.922649	0.581337	0.67608	0.704433	0.608679	0.610538	0.718396	0.907756	0.70533	0.695555	0.805526	0.887096
LPC	LPC(18:2)	LPC(18:2)	4.211	1.49008	1.30837	1.52754	1.40708	1.1957	1.30259	1.44453	1.4075	1.30271	1.6953	1.33201	1.42332	1.62452	1.33842	1.55001	1.2395	1.66374	1.40784	1.74886	1.30744	1.62369	1.53048	1.13553	1.36822	1.41586	1.44763	1.25434	1.55388	1.39372	1.49209	1.41283	1.03369	1.20618	1.57046	1.91512	1.15411	1.49745	1.36945	1.30462	1.33054	1.57703	1.72759	1.41391	1.40239	1.65993	1.59918
LPC	LPC(20:1)	LPC(20:1)	6.217	0.0266351	0.0336583	0.0245035	0.0320489	0.0267068	0.0282461	0.0221044	0.0372574	0.0256773	0.0530471	0.024254	0.0203872	0.0274095	0.029659	0.0297595	0.0246532	0.0184565	0.0374714	0.023925	0.0367294	0.0380843	0.0301401	0.0267226	0.0278883	0.0308771	0.030891	0.02428	0.0283849	0.0355748	0.0299963	0.026363	0.0214894	0.0211559	0.0451164	0.0326311	0.0240623	0.0288708	0.0255434	0.0325205	0.0278744	0.0212446	0.039357	0.039459	0.021135	0.0313929	0.0244422
LPC	LPC(20:3)	LPC(20:3)	4.551	0.0397114	0.0499982	0.0255808	0.0340557	0.0327301	0.0267182	0.0438459	0.0320088	0.0342187	0.0461895	0.0308779	0.0228082	0.0317427	0.0328542	0.0334622	0.027616	0.0431952	0.0279499	0.0267737	0.0263077	0.0366642	0.0268763	0.0176188	0.03395	0.0539241	0.0556179	0.040619	0.0314037	0.0386071	0.052787	0.0318513	0.0222798	0.0434547	0.0350452	0.0659941	0.0363189	0.0500077	0.0296938	0.0227874	0.0279614	0.0273666	0.0328928	0.018297	0.0411332	0.0423282	0.0383586
LPC	LPC(20:4)	LPC(20:4)	4.09	1.89587	1.51089	1.86074	1.46813	1.39136	1.49323	1.66464	1.51726	1.54493	1.71435	1.55934	1.41728	1.3961	1.37259	1.48834	1.25647	1.52616	1.84944	1.47376	1.45085	1.75728	1.46324	1.22816	1.74885	2.0433	1.93357	1.72075	1.58608	1.51266	1.85777	1.90087	1.24499	1.81262	2.06414	2.08994	1.42572	1.38444	1.50504	1.36018	1.63934	1.20717	1.52923	1.41861	1.70503	1.33611	1.4085
LPC	LPC(20:5)	LPC(20:5)	3.608	0.0147189	0.0120548	0.00835577	0.00748556	0.0107166	0.00740953	0.0111837	0.00833499	0.0111814	0.018241	0.00818607	0.00826386	0.0103886	0.00846082	0.00671659	0.00471578	0.0148129	0.0106134	0.00827951	0.00750505	0.00982785	0.0112239	0.00738669	0.0200957	0.0117665	0.0123786	0.00852342	0.0186803	0.00937466	0.0176422	0.00784778	0.00967023	0.0113805	0.00896569	0.0183515	0.00944149	0.0152904	0.0180695	0.00834197	0.00838501	0.0068592	0.0107288	0.00540472	0.00797115	0.00870328	0.0107008
LPC	LPC(22:5)	LPC(22:5)	4.252	0.0151359	0.00981669	0.00660564	0.0098553	0.0109169	0.00794683	0.0180233	0.0116653	0.0131935	0.018328	0.00737513	0.00691346	0.00952169	0.00810675	0.00817318	0.00759447	0.0198195	0.018482	0.0223905	0.0256361	0.0217686	0.0107127	0.012715	0.0210987	0.0118971	0.0122346	0.00581713	0.00843114	0.00728506	0.0107336	0.00955019	0.00655122	0.0118942	0.0153938	0.0169163	0.00965856	0.00829102	0.0136615	0.00583859	0.0066749	0.0260856	0.031724	0.0184463	0.0127737	0.0197105	0.0191189
LPC	LPC(22:6)	LPC(22:6)	3.953	0.181395	0.161475	0.206989	0.165524	0.14741	0.111561	0.189731	0.128737	0.216024	0.201063	0.169593	0.161057	0.171596	0.1473	0.150034	0.134119	0.233917	0.254193	0.23253	0.242271	0.261661	0.221568	0.153702	0.186279	0.219826	0.171454	0.222572	0.101675	0.102966	0.209823	0.18791	0.125441	0.220764	0.210824	0.167866	0.122919	0.121399	0.144098	0.110024	0.139702	0.175751	0.224734	0.156119	0.261321	0.190505	0.176316
LPE	LPE(16:0)	LPE(16:0)	4.783	0.0431132	0.0463228	0.0392089	0.0402198	0.0319487	0.0318242	0.0430422	0.0359911	0.0324002	0.0391097	0.0316359	0.0378996	0.0417315	0.0400816	0.0445919	0.0414512	0.0469647	0.0538035	0.0432117	0.0383642	0.0564327	0.0590753	0.0385644	0.0477906	0.0454338	0.0609653	0.0527208	0.04312	0.0407595	0.0540066	0.0538973	0.0426556	0.042923	0.0663444	0.0530801	0.0418328	0.0397153	0.0502935	0.0396112	0.0452221	0.0454246	0.0479167	0.0494133	0.0511304	0.0520669	0.0598984
LPE	LPE(18:0)	LPE(18:0)	6.094	0.0681249	0.0925286	0.0618469	0.0774655	0.0524774	0.0661812	0.0705988	0.0757453	0.0513854	0.0721484	0.0652481	0.0632374	0.0583032	0.0628363	0.0809855	0.0604359	0.0629158	0.0843758	0.0548819	0.0571428	0.0775687	0.0864873	0.0766689	0.0793568	0.0877961	0.095582	0.076067	0.0673227	0.0786422	0.0774988	0.089241	0.0757271	0.0808394	0.114102	0.101902	0.0653156	0.0683094	0.0784515	0.0590785	0.0706299	0.055759	0.0736093	0.0706366	0.0719948	0.0700002	0.0723076
LPE	LPE(18:2)	Not confirmed	4.22	0.0125795	0.0186679	0.0163292	0.0139956	0.00801696	0.0101592	0.00991103	0.0141147	0.00845984	0.0141625	0.00914776	0.0129504	0.0115467	0.0100837	0.0148095	0.00942347	0.0215229	0.0231097	0.0111884	0.00784595	0.0126838	0.0156371	0.0119676	0.0107114	0.0192875	0.0197072	0.0168168	0.0210057	0.0171896	0.0168614	0.0180065	0.0126696	0.0125075	0.0248392	0.0327695	0.0127082	0.0181053	0.0188296	0.0123448	0.0143095	0.0166329	0.0182275	0.0204886	0.013071	0.0150309	0.0227259
LPE	LPE(20:4)	LPE(20:4)	4.1	0.0236287	0.0324673	0.0209868	0.0197858	0.0123269	0.0167345	0.0171471	0.021851	0.0137522	0.0171712	0.0168433	0.016819	0.0135787	0.0127839	0.0207859	0.0158483	0.0249719	0.039897	0.0126844	0.0124371	0.0179981	0.0199799	0.0173385	0.0196884	0.0355964	0.0365855	0.0251844	0.0222321	0.0249318	0.0264923	0.0360374	0.0265902	0.0208327	0.0413891	0.0368492	0.0189375	0.0166444	0.025445	0.0175334	0.0188612	0.0113341	0.0155019	0.0267497	0.0201778	0.0189282	0.022665
Other	BL	BL	7.441	0.00806632	0.0132722	0.0119261	0.0149557	0.0108527	0.013306	0.012841	0.0110167	0.0118318	0.0154706	0.018383	0.0173165	0.0148589	0.00962849	0.0115045	0.0089102	0.023122	0.0119097	0.0206301	0.0153537	0.0167877	0.0160759	0.0103739	0.01575	0.0137014	0.0223353	0.0141926	0.00918105	0.00892032	0.0168809	0.0170536	0.0103077	0.0178022	0.0297266	0.0120266	0.0130747	0.0114789	0.0141428	0.0134969	0.00720733	0.0180375	0.0116846	0.0141423	0.0251578	0.0118377	0.0212837
PC	PC(32:0)	PC(16:0/16:0)	13.384	0.423314	0.456079	0.390865	0.427271	0.341365	0.404449	0.435638	0.442331	0.396174	0.438285	0.367967	0.371001	0.360482	0.384206	0.4815	0.323195	0.356462	0.458359	0.364258	0.348441	0.409649	0.373868	0.423257	0.44883	0.339541	0.413342	0.383788	0.320421	0.352088	0.392683	0.342943	0.302544	0.320718	0.561601	0.399628	0.288885	0.328022	0.350664	0.30062	0.300529	0.305507	0.373167	0.360531	0.402554	0.368756	0.46241
PC	PC(32:1)	PC(-/16:1)	11.969	0.0826961	0.123752	0.0805981	0.0701747	0.0831323	0.0735996	0.0975893	0.0916774	0.0764917	0.0815338	0.0760441	0.0778624	0.0724	0.089775	0.107919	0.0631421	0.0974213	0.0922687	0.0554831	0.0642209	0.0874464	0.0928951	0.099929	0.0874642	0.074722	0.118599	0.0868404	0.0971909	0.0950561	0.145993	0.0910407	0.110172	0.0833107	0.0979282	0.11596	0.0808032	0.0955596	0.12529	0.0778486	0.067195	0.0677851	0.102093	0.0912883	0.0759431	0.089756	0.152281
PC	PC(32:2)	PC(32:2)	10.805	0.0329717	0.046046	0.0302292	0.0184772	0.0312518	0.0439176	0.0307976	0.0459182	0.0309462	0.0436148	0.0343694	0.0269318	0.0347405	0.0329565	0.0523409	0.0254029	0.0395252	0.0348802	0.026765	0.0216216	0.028465	0.0292015	0.0437089	0.0270114	0.0298246	0.0302527	0.0259855	0.0465583	0.0364211	0.0509951	0.0326027	0.0445423	0.0254506	0.0566348	0.0390475	0.0388327	0.0326547	0.0572893	0.0267103	0.0197818	0.0295726	0.0452375	0.033192	0.0225495	0.0308983	0.0572868
PC	PC(33:1)	PC(33:1)	12.756	0.024133	0.0341741	0.018004	0.024093	0.0138767	0.0194644	0.0284723	0.031445	0.0168657	0.0319147	0.026047	0.0136459	0.017614	0.0250423	0.0317039	0.0176128	0.0231031	0.0307256	0.0149946	0.0199619	0.0288982	0.0265688	0.02909	0.0256796	0.0272196	0.0357682	0.0233251	0.0191425	0.0268996	0.0340801	0.0210239	0.0204237	0.0215272	0.0443446	0.0360898	0.0198443	0.0239102	0.028843	0.0218511	0.0163803	0.0180309	0.0230653	0.0263195	0.02404	0.0224025	0.0426599
PC	PC(33:2)	PC(-/18:2)	11.524	0.0482775	0.0692796	0.0419777	0.0575951	0.0436641	0.0447443	0.0458701	0.0546568	0.0441304	0.0787443	0.0663937	0.0601629	0.0555207	0.0530816	0.0800464	0.0657413	0.040088	0.0551519	0.0390365	0.0393787	0.0495358	0.060213	0.0489444	0.0690359	0.0656887	0.0506245	0.033781	0.0594013	0.0633478	0.0403917	0.0466475	0.0458603	0.0314576	0.10139	0.044345	0.0330012	0.0517458	0.0508253	0.0602228	0.0355552	0.0517601	0.0306483	0.0536477	0.0346338	0.062122	0.0542437
PC	PC(34:0)	PC(16:0/18:0)	14.794	0.228157	0.324606	0.19861	0.239714	0.166359	0.232726	0.258477	0.214896	0.189827	0.179081	0.213156	0.179422	0.192322	0.166183	0.223673	0.155337	0.151027	0.209034	0.135588	0.17567	0.195525	0.198025	0.216009	0.240874	0.224333	0.259419	0.183661	0.176462	0.194342	0.226586	0.221875	0.176961	0.241707	0.347971	0.268234	0.17316	0.167827	0.22936	0.152571	0.164866	0.116978	0.179906	0.186876	0.167227	0.17876	0.197812
PC	PC(34:1)	PC(16:0/18:1)	13.475	1.87835	2.04222	1.90341	1.78026	1.65021	1.50038	2.18409	1.96122	1.71435	1.93475	1.67487	1.62044	2.0209	1.82746	2.18204	1.69726	2.10647	1.89106	1.56315	1.62711	2.11888	2.07797	2.17476	2.02567	1.53013	1.99503	1.81831	1.88951	1.71444	2.28292	1.63688	1.84508	1.3744	2.41504	2.1508	1.6283	2.01059	2.2508	1.59494	1.70113	1.84111	2.33809	2.08623	1.75894	2.35069	3.24873
PC	PC(34:2)	PC(16:0/18:2)	12.269	6.81712	7.33145	6.03989	6.9955	5.4707	6.29594	7.28766	7.10366	6.16189	7.21891	6.03542	6.02023	6.61197	5.84168	7.78093	6.2131	6.03467	6.27489	4.82145	4.97624	6.32611	5.7596	6.16707	6.46819	5.79301	7.25886	5.81891	6.59537	6.91465	7.31985	5.99185	6.75159	5.04721	8.11113	7.62724	5.46418	6.25202	7.07996	5.36234	6.0452	5.60946	5.98575	6.23095	5.29487	7.13789	8.84614
PC	PC(34:3)a	PC(16:1/18:2)	10.976	0.130225	0.218648	0.131726	0.110208	0.124289	0.137837	0.158255	0.170643	0.113729	0.15152	0.128515	0.120263	0.129354	0.105075	0.209502	0.109523	0.128895	0.1583	0.0708182	0.0843739	0.131203	0.129537	0.157768	0.125601	0.117208	0.146624	0.113263	0.161246	0.162523	0.22295	0.159993	0.176852	0.0926047	0.193899	0.188871	0.128655	0.143238	0.193894	0.104917	0.10631	0.111778	0.182108	0.134605	0.0914404	0.164203	0.259339
PC	PC(34:3)b	Not confirmed	11.463	0.0173815	0.0323816	0.0142015	0.0184513	0.0120136	0.0124824	0.0148007	0.0269396	0.00602029	0.00885571	0.00862412	0.0177424	0.0166904	0.0133965	0.018717	0.00678418	0.0120024	0.0154726	0.00572839	0.00543842	0.0134597	0.0172557	0.0174715	0.0126458	0.0163587	0.0252703	0.0167077	0.0156485	0.0165611	0.0259667	0.0241961	0.0256383	0.0133143	0.0249016	0.0278739	0.0150757	0.014754	0.0201579	0.00751171	0.0115664	0.00626923	0.0123149	0.0182663	0.00808935	0.0127085	0.032428
PC	PC(34:4)	Not confirmed	10.516	0.0212399	0.0361802	0.0171894	0.0136366	0.0215782	0.0356699	0.0218375	0.0329918	0.0201272	0.0219275	0.0255022	0.0195591	0.0167674	0.018336	0.0330792	0.0149436	0.0221921	0.0284116	0.0109229	0.0145582	0.0198683	0.0108898	0.0302475	0.0203043	0.0319026	0.0216747	0.0253547	0.0292874	0.0306427	0.0405982	0.0293105	0.0358232	0.0285082	0.045096	0.0244955	0.0266713	0.0208364	0.0342495	0.0199763	0.0081006	0.0132062	0.0252748	0.0235356	0.0233104	0.0133911	0.0381211
PC	PC(35:1)	Not confirmed	14.251	0.0174372	0.0304574	0.0152058	0.0193674	0.0137419	0.01605	0.0236204	0.0301726	0.0180569	0.0254396	0.0192177	0.0161641	0.0219858	0.0154412	0.0249727	0.0201941	0.0180755	0.0273154	0.0134477	0.0225592	0.0251141	0.025833	0.0249074	0.024651	0.0226311	0.01842	0.0191253	0.0202466	0.0234037	0.0196014	0.0150044	0.0146705	0.018764	0.0376297	0.0255519	0.0165124	0.021228	0.0241528	0.0184707	0.0185906	0.0197559	0.021667	0.0239098	0.0225338	0.0207895	0.0312248
PC	PC(35:2)	PC(17:0/18:2)	13.093	0.095673	0.13142	0.066148	0.12592	0.0671051	0.0969129	0.106376	0.115154	0.0815016	0.11998	0.106773	0.0990835	0.0839014	0.0934772	0.111321	0.101288	0.0787156	0.101883	0.0632864	0.0878503	0.0859415	0.0933009	0.104828	0.0890506	0.0984052	0.113435	0.084098	0.0868744	0.116745	0.0795255	0.0834926	0.0792654	0.0931791	0.14462	0.145212	0.0684143	0.0869318	0.0760683	0.082087	0.0789482	0.0844795	0.0723687	0.0929407	0.0721548	0.0900514	0.110857
PC	PC(35:4)	PC(35:4)	11.233	0.0382281	0.060306	0.0292748	0.0482238	0.0250961	0.0436279	0.0407726	0.0445372	0.0347166	0.0412673	0.0440911	0.0303852	0.0347302	0.0324246	0.0475217	0.0349187	0.0249288	0.0517773	0.024603	0.0313739	0.0348774	0.0316202	0.042609	0.0423916	0.0507265	0.0443475	0.0381916	0.0413301	0.0483351	0.0423668	0.0368749	0.0396474	0.0418088	0.0885886	0.0459862	0.0285545	0.0293014	0.0394374	0.028148	0.0363973	0.025648	0.0271714	0.0359557	0.0366731	0.0275761	0.0484711
PC	PC(36:0)	PC(18:0/18:0)	15.813	0.0522894	0.0921277	0.0355433	0.0577652	0.0333156	0.0581243	0.0580225	0.0471677	0.0382834	0.0316152	0.0504494	0.0444404	0.0426257	0.0313467	0.0406484	0.0309716	0.0304635	0.0370215	0.0210175	0.0343121	0.0399635	0.0480525	0.0505119	0.0485827	0.0616162	0.0744283	0.0369856	0.0414668	0.0497737	0.0597414	0.0701952	0.0370527	0.0815342	0.0766118	0.0695914	0.048292	0.0435396	0.0555451	0.0322203	0.035784	0.015296	0.0320617	0.0367944	0.031791	0.0352805	0.0279647
PC	PC(36:1)	PC(18:0/18:1)	14.875	0.778238	1.12203	0.72444	0.865806	0.585606	0.741961	0.862205	0.930583	0.627507	0.855289	0.779632	0.728845	0.700733	0.717876	0.830202	0.678621	0.750549	0.82933	0.526757	0.669564	0.761777	0.813385	0.884561	0.810792	0.764026	0.818957	0.689761	0.805252	0.868583	0.90502	0.827031	0.864738	0.739548	1.10028	1.18615	0.734795	0.858466	1.06961	0.654441	0.624871	0.626003	0.90345	0.929398	0.63924	0.833739	1.05586
PC	PC(36:2)	PC(18:0/18:2)	13.85	5.35942	6.84466	4.77548	6.369	4.15337	6.08316	5.82591	6.49033	4.72412	6.09408	5.40048	5.38803	4.90819	4.88177	6.07006	4.96917	4.76264	4.98965	3.37681	3.87613	4.53065	4.62914	5.35298	4.78482	5.31774	6.32506	4.33667	5.2912	6.44439	5.67181	5.25248	5.8498	5.01707	7.09939	7.48737	4.50773	5.76284	5.31853	4.43061	4.35118	4.38746	4.45768	4.94165	3.98066	5.14591	5.85775
PC	PC(36:3)a	PC(18:1/18:2)	12.409	0.757123	0.943786	0.728215	0.899641	0.630436	0.958415	0.743877	1.09955	0.685456	1.17228	0.807414	0.695471	0.766228	0.815653	1.12042	0.806533	0.77487	1.00466	0.652226	0.628131	0.742588	0.759304	0.829273	0.828155	0.810027	0.92872	0.749743	0.883185	1.01967	0.94118	0.80661	0.801702	0.583208	1.13064	1.23405	0.730502	0.931292	0.907364	0.744702	0.65778	0.86439	0.96656	0.844394	0.554366	0.87744	1.07675
PC	PC(36:3)b	Not confirmed	12.682	0.42154	0.699706	0.276861	0.516738	0.362249	0.375823	0.542673	0.435285	0.342596	0.513484	0.346943	0.325475	0.388307	0.404513	0.48752	0.39525	0.311668	0.366945	0.227682	0.21945	0.437885	0.274923	0.307561	0.444265	0.458656	0.712232	0.41806	0.441968	0.530803	0.574892	0.342362	0.392899	0.493009	0.555959	0.599209	0.38592	0.499348	0.406532	0.290268	0.311712	0.311386	0.303785	0.329704	0.416562	0.534317	0.553481
PC	PC(36:4)a	PC(18:2/18:2)	11.249	0.180457	0.194939	0.195203	0.184588	0.153898	0.24784	0.236666	0.240754	0.189794	0.331671	0.203765	0.200744	0.238337	0.162211	0.296444	0.200404	0.174159	0.286971	0.227685	0.182232	0.218474	0.19606	0.198764	0.200421	0.118328	0.171265	0.124871	0.180215	0.190478	0.155416	0.129913	0.116342	0.106255	0.229056	0.246541	0.123888	0.183902	0.153591	0.12083	0.126445	0.212505	0.25561	0.178247	0.126466	0.235715	0.231268
PC	PC(36:4)b	PC(16:0/20:4)	11.953	8.38139	9.45092	7.09028	7.64344	5.85293	7.72684	7.96521	8.25647	6.46115	7.11806	7.26981	6.49708	5.87975	6.84267	8.24745	6.60077	6.07754	8.30684	4.4813	5.58382	6.77053	6.1584	7.43138	8.53199	8.1858	9.82836	8.04172	7.62697	8.66501	8.74791	8.03739	8.22961	7.58807	10.8453	8.90098	6.32386	6.51736	7.54383	6.13528	7.35089	5.10175	6.24447	6.52172	6.88806	6.3518	8.54811
PC	PC(36:5)a	PC(16:1/20:4)	10.676	0.0862284	0.132121	0.0778996	0.0569514	0.0725031	0.056266	0.0981255	0.0946022	0.0677105	0.0686376	0.0708166	0.0583826	0.0596978	0.0646975	0.100989	0.0591147	0.0712602	0.104739	0.0292007	0.0536181	0.0807708	0.0581333	0.0860754	0.102107	0.079558	0.107991	0.0842813	0.0985657	0.0772032	0.146592	0.0720392	0.0902559	0.0781829	0.121287	0.11204	0.0724521	0.085556	0.107711	0.0601451	0.0643937	0.0493498	0.0821858	0.0735673	0.0611544	0.0720513	0.133844
PC	PC(36:5)b	PC(16:0/20:5)	11.018	0.108961	0.17327	0.049786	0.0917392	0.0842444	0.0871249	0.126187	0.109794	0.0825237	0.11838	0.0756482	0.0752886	0.0845618	0.0682619	0.0916631	0.0522233	0.0894829	0.0873563	0.0466374	0.0479034	0.0506636	0.0630238	0.086337	0.134719	0.10377	0.104355	0.0852292	0.144214	0.122392	0.167444	0.0721208	0.127885	0.11165	0.128287	0.15986	0.0939035	0.118739	0.16698	0.06591	0.0833549	0.061381	0.0649782	0.0511458	0.0673726	0.0796983	0.143779
PC	PC(37:2)a	Not confirmed	14.348	0.0434921	0.0686461	0.0221318	0.0508047	0.0311602	0.0520921	0.0290641	0.0712214	0.0316498	0.0713884	0.0493998	0.0282715	0.0414154	0.0355126	0.0580279	0.047678	0.0379867	0.0551007	0.0109931	0.0271773	0.0276541	0.0275519	0.0324068	0.0368814	0.0623678	0.0616338	0.0445046	0.0539363	0.0620301	0.0437396	0.0296823	0.0408702	0.0437859	0.064034	0.042911	0.0459061	0.0523664	0.0410714	0.0304423	0.0367911	0.030104	0.0290238	0.0363821	0.0506784	0.0373351	0.053122
PC	PC(37:2)b	PC(18:2/-)	14.58	0.0461145	0.0605344	0.0297922	0.0551266	0.0280134	0.0512681	0.0341072	0.0590079	0.0362345	0.0647967	0.0438443	0.0369917	0.0336295	0.039912	0.0588252	0.0433551	0.0377937	0.056803	0.0285455	0.0394037	0.0531961	0.0417169	0.0431613	0.040946	0.0537699	0.0488071	0.0434465	0.0357744	0.0608992	0.0369258	0.0364985	0.0380575	0.0352978	0.0623557	0.0578607	0.0342136	0.0460299	0.0293487	0.0408578	0.0388033	0.0410815	0.0358196	0.0400525	0.0411497	0.0411795	0.0532172
PC	PC(37:4)	PC(17:0/20:4)	12.778	0.304536	0.458919	0.207481	0.43756	0.161526	0.406955	0.267664	0.34766	0.212739	0.304967	0.311889	0.238223	0.166476	0.226987	0.353115	0.249709	0.173454	0.350178	0.117579	0.217077	0.205579	0.223766	0.315742	0.287987	0.440606	0.479538	0.358219	0.285892	0.408513	0.308301	0.339485	0.348849	0.392191	0.672993	0.455984	0.236456	0.215644	0.258715	0.190223	0.265983	0.124084	0.158609	0.249174	0.24066	0.158105	0.260424
PC	PC(38:2)	PC(18:0/20:2)	15.014	0.11277	0.16021	0.0831744	0.154518	0.0972634	0.125419	0.103028	0.14903	0.0931179	0.16403	0.110228	0.0846244	0.092888	0.101941	0.11303	0.0957084	0.0842042	0.118105	0.0658196	0.0911004	0.0950635	0.0875194	0.104453	0.103795	0.117519	0.139348	0.0989589	0.0931912	0.132949	0.125176	0.0886282	0.0836004	0.101787	0.152085	0.141941	0.0996237	0.113714	0.106322	0.0958538	0.0796251	0.0859758	0.096309	0.105125	0.0890366	0.119859	0.117694
PC	PC(38:3)a	PC(38:3)	13.87	0.122554	0.198618	0.0759331	0.171142	0.127627	0.158623	0.103388	0.202614	0.1128	0.250809	0.125371	0.118616	0.116014	0.13253	0.145224	0.117481	0.116886	0.160757	0.0780667	0.119909	0.11855	0.0987583	0.136075	0.107593	0.127604	0.153384	0.125282	0.152505	0.169903	0.141019	0.112497	0.11434	0.0960403	0.173807	0.153023	0.1026	0.1403	0.128241	0.140981	0.1082	0.135608	0.140461	0.176235	0.0871726	0.146167	0.134315
PC	PC(38:3)b	PC(18:0/20:3)	14.223	0.588462	1.19941	0.370275	0.793323	0.520489	0.568096	0.735265	0.597461	0.507655	0.610587	0.512494	0.404916	0.469729	0.448915	0.554004	0.506025	0.405146	0.403362	0.185499	0.272987	0.382663	0.308382	0.385407	0.450372	0.669126	1.04605	0.557077	0.489159	0.95434	0.890612	0.626409	0.64746	0.806585	0.6909	1.04718	0.616045	0.816449	0.566775	0.354437	0.400485	0.334032	0.329666	0.322715	0.437485	0.583037	0.541048
PC	PC(38:4)a	Not confirmed	12.751	0.0953143	0.126362	0.0600801	0.117441	0.0598125	0.0995307	0.10548	0.107784	0.0714355	0.13514	0.0759704	0.0547024	0.0650315	0.0835616	0.125272	0.0853154	0.0692535	0.095432	0.0429433	0.0542264	0.0647721	0.0549641	0.0849706	0.0771731	0.0881439	0.150738	0.0967858	0.0785892	0.102995	0.114909	0.0662405	0.0672848	0.0680026	0.124683	0.156437	0.0734101	0.103317	0.0769996	0.0684404	0.0598045	0.065642	0.0664147	0.0701052	0.0661099	0.0809608	0.0941006
PC	PC(38:4)b	Not confirmed	13.087	0.0630619	0.0590955	0.0689131	0.0681571	0.0483866	0.0595955	0.0772108	0.0607622	0.0645446	0.0712351	0.0572429	0.0483082	0.0512665	0.058645	0.0741076	0.0568733	0.0606778	0.0873853	0.0542214	0.081879	0.0767048	0.0572525	0.0816153	0.0706905	0.0526863	0.0692545	0.0512123	0.0419241	0.0589357	0.0515533	0.0476139	0.0491691	0.0526311	0.0778522	0.0555531	0.0432094	0.0435499	0.0493435	0.0493918	0.0431266	0.0772081	0.0680423	0.0749235	0.0631889	0.0788858	0.0781323
PC	PC(38:4)c	PC(18:0/20:4)	13.528	11.6778	14.5401	9.97251	12.7232	8.20838	11.979	10.3428	12.1161	8.65435	9.45412	10.9514	9.91332	7.71723	8.81833	10.9791	8.82983	7.8342	10.1667	5.41402	7.18168	7.64846	8.16462	9.98353	9.57721	12.2342	13.3558	10.313	10.56	13.9718	12.6236	13.3502	13.2461	12.8136	14.672	14.098	9.89783	9.66706	11.0856	7.8636	9.33297	5.61931	7.07152	9.14595	8.18964	7.17019	8.95906
PC	PC(38:5)a	PC(18:1/20:4), PC(16:0/22:5)	12.084	1.37652	1.70317	1.0289	1.47874	0.998135	1.3185	1.34075	1.49579	1.09413	1.40511	1.17028	0.951775	1.01251	1.1352	1.51266	1.11994	1.06522	1.49786	0.796047	1.10923	1.14342	0.985046	1.29633	1.51492	1.57922	1.76172	1.46905	1.36644	1.52734	1.69422	1.36353	1.46657	1.2629	2.02737	2.02924	1.24352	1.2209	1.4251	1.03549	1.11335	1.07926	1.31232	1.28616	1.09938	1.27939	1.65397
PC	PC(38:5)b	PC(18:0/20:5)	12.57	0.170232	0.278219	0.0952614	0.15927	0.117799	0.127305	0.171636	0.154749	0.114961	0.161586	0.131442	0.109457	0.110686	0.0985144	0.128653	0.0811458	0.102826	0.153666	0.0517495	0.0966588	0.0969112	0.123153	0.137857	0.103708	0.176781	0.217406	0.139798	0.174912	0.180796	0.215465	0.142902	0.186147	0.18722	0.177317	0.224847	0.131676	0.160259	0.198582	0.0877451	0.109466	0.088168	0.0819567	0.099627	0.12171	0.107892	0.13847
PC	PC(38:6)a	PC(18:2/20:4)	10.953	0.425162	0.385461	0.345122	0.308962	0.318414	0.326859	0.399315	0.372802	0.339297	0.46547	0.291787	0.326147	0.315068	0.220331	0.428907	0.300564	0.272317	0.399602	0.30921	0.266809	0.302203	0.225302	0.291285	0.379129	0.26132	0.357989	0.233573	0.335063	0.333049	0.251021	0.218399	0.229937	0.254227	0.40869	0.471493	0.235887	0.30718	0.252543	0.204521	0.24599	0.252556	0.294938	0.24946	0.234953	0.30059	0.342328
PC	PC(38:6)b	PC(16:0/22:6)	11.56	2.85982	3.26001	2.95677	3.36918	2.60595	2.74622	3.7564	2.88043	3.15421	3.21316	2.662	2.6726	2.75859	2.64067	3.33505	2.77862	2.56962	3.76604	2.38998	3.04482	3.43571	2.97946	3.06262	3.50866	2.78895	3.34754	3.39643	1.96947	2.26423	3.66975	2.8593	3.23404	3.13509	3.92178	2.81247	2.32917	2.10166	3.08465	2.29054	2.45653	2.3787	2.91463	2.72337	3.16031	3.47005	3.5253
PC	PC(39:4)a	PC(19:0/20:4)	14.062	0.0949855	0.137543	0.0464426	0.100199	0.0445136	0.0964958	0.0447586	0.127199	0.0561089	0.094532	0.0639261	0.042752	0.0506081	0.0640335	0.0864521	0.0800948	0.0448834	0.0862342	0.016981	0.0402652	0.0411061	0.0433605	0.0570157	0.0493588	0.151096	0.137775	0.119744	0.100131	0.132127	0.0970387	0.078971	0.0931551	0.106758	0.132921	0.117524	0.0955355	0.0776945	0.0762109	0.0442679	0.0791963	0.0262818	0.0431519	0.0576035	0.0909967	0.0440089	0.0499504
PC	PC(39:4)b	PC(19:0/20:4)	14.301	0.0806742	0.121175	0.0645491	0.102742	0.0464468	0.0863553	0.0431219	0.105352	0.0398758	0.0806196	0.081095	0.0596037	0.0440144	0.0663519	0.0999078	0.0647536	0.0528437	0.0825193	0.0342579	0.0599329	0.0633745	0.0569795	0.0597724	0.0717519	0.0666039	0.112098	0.0933738	0.0717784	0.110197	0.0877621	0.080839	0.0818397	0.0787712	0.145206	0.0907995	0.0640417	0.0615421	0.0539751	0.0552994	0.0773872	0.0318904	0.0516032	0.0700447	0.065469	0.043784	0.0622681
PC	PC(39:5)	PC(39:5)	12.826	0.017834	0.0322658	0.00762326	0.0329621	0.00635331	0.0215311	0.0175155	0.0256868	0.00965232	0.0258373	0.0188331	0.00754792	0.0108853	0.0101361	0.0239992	0.016562	0.00913877	0.0245601	0.00625229	0.0163953	0.00964945	0.00719545	0.0146206	0.0200882	0.033257	0.0367885	0.0252217	0.0218294	0.0217071	0.024563	0.0231655	0.0204525	0.0232088	0.0464018	0.0358555	0.0200945	0.0200642	0.0138673	0.00769303	0.0112282	0.0112734	0.0102931	0.0168456	0.0129962	0.0107905	0.0214539
PC	PC(39:6)	PC(39:6)	12.33	0.0111832	0.0181577	0.0128342	0.031656	0.00957613	0.0173218	0.0264804	0.0129502	0.0256959	0.0215926	0.0223123	0.0154804	0.013034	0.0228477	0.0254893	0.0245097	0.00894815	0.0294138	0.0140802	0.037322	0.0233859	0.0294892	0.030659	0.0200381	0.023625	0.0211883	0.031692	0.00796487	0.0127155	0.0181034	0.022393	0.0238496	0.027629	0.0321825	0.0164423	0.0159237	0.00776962	0.0151856	0.0110176	0.0207516	0.0120785	0.0133542	0.0172173	0.0252487	0.0104636	0.013308
PC	PC(40:4)a	PC(18:0/22:4)	14.551	0.0921705	0.11965	0.0834999	0.11633	0.0790142	0.0924063	0.0991566	0.103437	0.0835831	0.101574	0.0963199	0.0753572	0.0753435	0.0721855	0.0924725	0.0766424	0.0776958	0.117178	0.0668235	0.125085	0.0873205	0.0842893	0.117429	0.093554	0.0895442	0.100359	0.0658489	0.0555163	0.095014	0.0845133	0.0906221	0.085975	0.109848	0.130338	0.10142	0.0823743	0.0787611	0.0780618	0.0514412	0.0515353	0.0867533	0.0849013	0.107663	0.0808232	0.0923283	0.0843591
PC	PC(40:4)b	Not confirmed	14.914	0.0229591	0.0385158	0.0155646	0.0324638	0.0131267	0.0296003	0.0188094	0.0313199	0.0156531	0.0264362	0.0253715	0.0152821	0.0152574	0.0227583	0.0283552	0.0203635	0.0148137	0.0291029	0.00896514	0.0195336	0.0200193	0.0148425	0.027091	0.0219484	0.0280551	0.0299182	0.0262309	0.0182482	0.0310222	0.0256821	0.0254972	0.0254554	0.0184307	0.0354091	0.0251433	0.0138988	0.0173243	0.0173039	0.0150906	0.0170519	0.0079725	0.0125136	0.0203738	0.0196045	0.010838	0.0172932
PC	PC(40:5)a	PC(18:0/22:5)	13.616	0.391871	0.529831	0.256656	0.410359	0.346641	0.399277	0.474466	0.516236	0.346495	0.483273	0.341694	0.284286	0.328797	0.306384	0.349183	0.309461	0.326902	0.443413	0.279785	0.514931	0.371604	0.331287	0.498906	0.471032	0.376063	0.483266	0.287687	0.329723	0.45296	0.445813	0.342997	0.451504	0.410192	0.573479	0.414844	0.383001	0.357144	0.490919	0.295222	0.268227	0.383363	0.509413	0.516634	0.314385	0.486215	0.464261
PC	PC(40:5)b	PC(-/22:5)	14.117	0.0357746	0.0784089	0.0379582	0.0697322	0.0276701	0.0343128	0.0596526	0.035747	0.0391651	0.0352497	0.0441783	0.0301359	0.0447224	0.0334854	0.0399044	0.0403147	0.0274518	0.0654175	0.0228742	0.0520275	0.0438752	0.0685095	0.0410977	0.0382913	0.0519434	0.0578247	0.0540527	0.0213454	0.0215231	0.0528616	0.0469597	0.0521667	0.0676794	0.0463853	0.037486	0.0290735	0.0365185	0.0328346	0.0209906	0.0271507	0.0303731	0.0205154	0.0347788	0.0621082	0.0441863	0.0320798
PC	PC(40:6)a	PC(40:6)	12.322	0.0642155	0.0764563	0.0360335	0.11074	0.0450793	0.087283	0.0571814	0.0643661	0.054312	0.066943	0.055542	0.043591	0.0364017	0.0751775	0.0870798	0.0609933	0.0480783	0.0870572	0.0274202	0.0603146	0.0526687	0.0353181	0.0548572	0.0704239	0.0843353	0.0904289	0.064524	0.0553601	0.0808541	0.0779834	0.0466232	0.0561393	0.0630352	0.106761	0.0995794	0.0701016	0.0655999	0.0459456	0.0477821	0.048862	0.0478649	0.0374822	0.0459125	0.0643763	0.0486539	0.0608953
PC	PC(40:6)b	PC(18:0/22:6)	13.11	2.34581	3.52364	2.25253	3.35949	2.03259	2.64772	3.46044	2.5578	2.41994	2.46187	2.74088	2.52571	2.12126	2.15112	2.49209	2.2874	1.93738	2.74273	1.69283	2.90398	2.50128	2.7137	2.83031	2.51787	2.63273	3.07664	2.63969	1.76775	2.25557	2.90376	2.89531	2.88937	3.25768	3.3711	2.85999	2.10232	1.88649	3.02041	1.62601	1.92881	1.5212	2.14851	2.37043	2.2595	2.49159	2.15983
PC	PC(40:7)	PC(18:1/22:6)	11.669	0.121021	0.176389	0.103818	0.179151	0.102964	0.123793	0.186427	0.126478	0.133513	0.169451	0.123778	0.0998083	0.131472	0.120779	0.172694	0.134514	0.109149	0.187706	0.0950192	0.151984	0.162327	0.128961	0.134912	0.164619	0.164007	0.169324	0.211006	0.108813	0.100745	0.176432	0.140123	0.149407	0.134785	0.198433	0.179168	0.12433	0.10913	0.133719	0.0942824	0.109285	0.114434	0.125137	0.115186	0.126511	0.157236	0.157116
PC	PC(40:8)	PC(20:4/20:4)	10.617	0.248925	0.16482	0.181051	0.143137	0.148369	0.154951	0.21085	0.15007	0.170317	0.186009	0.138119	0.134667	0.118637	0.104488	0.162236	0.117926	0.0894595	0.190533	0.124953	0.156529	0.145964	0.10712	0.12556	0.184414	0.172796	0.182547	0.123895	0.128905	0.145845	0.148869	0.131627	0.123394	0.160265	0.208384	0.198822	0.107493	0.118286	0.127008	0.0920349	0.125054	0.0767876	0.113595	0.0925213	0.122935	0.111964	0.102914
PC	PC(42:10)	Not confirmed	10.249	0.0291622	0.0227767	0.0195394	0.0211719	0.0215326	0.0160751	0.0500058	0.0193698	0.0314108	0.0238955	0.0200199	0.0173721	0.0175577	0.0136742	0.0215734	0.0179827	0.0111366	0.0260645	0.0250904	0.033922	0.0259463	0.0200859	0.0244082	0.027107	0.0214874	0.0232366	0.0175888	0.0142468	0.00945323	0.0186203	0.0148523	0.0138269	0.0194354	0.0248616	0.0175373	0.0115975	0.0118709	0.0119595	0.00499234	0.0123902	0.00852687	0.0175129	0.0135229	0.0188506	0.0173735	0.0115563
PCe	PC(32:0e)	PC(16:0e/16:0)	14.344	0.0325328	0.0632565	0.0284826	0.0348263	0.024948	0.0426912	0.0390706	0.0423021	0.0357694	0.0356124	0.0352203	0.0299016	0.0301525	0.0309467	0.0366681	0.0296795	0.0225182	0.0388695	0.0269194	0.0265474	0.0293516	0.029921	0.0361098	0.03114	0.0354838	0.0424507	0.0360265	0.0264272	0.0324415	0.035893	0.0306318	0.0272369	0.0411407	0.0522814	0.0358971	0.0266917	0.0363395	0.0339495	0.0258047	0.0284833	0.0229859	0.0304424	0.0258116	0.0343251	0.0227782	0.0323111
PCe	PC(34:1e)	PC(18:1e/16:0)	14.401	0.0712081	0.137743	0.0786774	0.121657	0.061376	0.116644	0.104364	0.106545	0.0979491	0.097588	0.0947414	0.0738155	0.0772762	0.0905983	0.120032	0.0800085	0.0641483	0.107338	0.0761327	0.0767526	0.0871388	0.0847702	0.0918205	0.0986371	0.0953972	0.107391	0.107011	0.0584859	0.0920482	0.0887169	0.0724494	0.0770368	0.107034	0.136426	0.0913134	0.0600104	0.0786394	0.0766806	0.0657262	0.0674779	0.0632055	0.0725215	0.0750236	0.0927719	0.0695146	0.0893568
PCe	PC(36:4e)	PC(16:0e/20:4)	12.964	0.183291	0.334225	0.151466	0.208643	0.123091	0.197021	0.207816	0.207352	0.178528	0.167131	0.204631	0.150748	0.161454	0.187555	0.211173	0.152705	0.138962	0.212632	0.145726	0.164649	0.161351	0.152598	0.201563	0.152836	0.169776	0.236648	0.167832	0.146233	0.194689	0.17654	0.180216	0.158385	0.217348	0.280394	0.196678	0.138903	0.183821	0.164552	0.136455	0.130111	0.104984	0.135818	0.118661	0.168396	0.12453	0.16001
PCe	PC(36:5e)	PC(16:1e/20:4)	12.681	0.0696457	0.10122	0.0685119	0.118879	0.0525208	0.0732334	0.0686647	0.0731192	0.0658284	0.0695987	0.0749899	0.0496474	0.0501013	0.0551807	0.0768758	0.0494719	0.0516235	0.0733332	0.0482544	0.0573309	0.0636384	0.0509205	0.069352	0.0547941	0.0694889	0.0910467	0.0581527	0.0502154	0.0577757	0.0638409	0.0637928	0.0462127	0.0760636	0.137448	0.0743298	0.0431536	0.0527769	0.0575148	0.0440623	0.0455449	0.0379859	0.0454593	0.0532213	0.0586511	0.0583591	0.0529103
PCe	PC(38:4e)	PC(18:0e/20:4)	14.481	0.0379997	0.0778478	0.0324209	0.0495167	0.0243628	0.0413877	0.038348	0.0478744	0.0365411	0.0346646	0.0495958	0.031757	0.0331412	0.0395043	0.0395512	0.0328133	0.0272985	0.0389562	0.0260172	0.0309818	0.0290775	0.0310491	0.0426467	0.0316326	0.0420981	0.0524788	0.0374353	0.0281526	0.0461254	0.0401004	0.0387834	0.0334866	0.051744	0.0580475	0.038392	0.0297298	0.0362553	0.0330987	0.0269586	0.0291157	0.024535	0.0249991	0.025741	0.0362674	0.0234208	0.0288964
PCe	PC(38:5e)	PC(18:1e/20:4), PC(16:0e/22:5)	13.04	0.150477	0.274121	0.137579	0.193795	0.114242	0.174362	0.185456	0.19895	0.158478	0.156435	0.170762	0.131447	0.13821	0.171477	0.18015	0.151717	0.123967	0.179279	0.137149	0.158475	0.147247	0.14004	0.173382	0.154864	0.171161	0.201879	0.159874	0.122551	0.167011	0.168846	0.15278	0.139051	0.201861	0.24119	0.172298	0.128217	0.173611	0.149018	0.121851	0.126916	0.111376	0.127037	0.119796	0.160162	0.110817	0.149827
PCe	PC(38:6e)a	PC(38:6e)	12.491	0.0242824	0.0641244	0.0215005	0.0348269	0.0170362	0.0292036	0.043214	0.0237875	0.0307994	0.0277878	0.0310892	0.0213068	0.028121	0.023807	0.0316939	0.0219861	0.0178238	0.0306449	0.0202356	0.0250511	0.0272449	0.0258317	0.0234662	0.0200322	0.029424	0.0350586	0.0313004	0.0191376	0.0224489	0.0307407	0.0263849	0.0217016	0.0397829	0.0396605	0.0213033	0.0224096	0.0317537	0.0263193	0.0164846	0.020485	0.0143593	0.0201959	0.0174495	0.0302772	0.0206251	0.0209023
PCe	PC(38:6e)b	PC(38:6e)	12.775	0.0243233	0.040261	0.0154062	0.0453728	0.0175333	0.0283883	0.0275905	0.0300485	0.0215663	0.0242329	0.0309265	0.0167243	0.0117723	0.0156695	0.0293208	0.0188873	0.0142669	0.0230341	0.0102524	0.0227379	0.0240129	0.0202399	0.026617	0.0199821	0.0268806	0.0432336	0.0224521	0.0175443	0.0214878	0.0204741	0.0217911	0.0216879	0.0249056	0.062378	0.0313286	0.0168754	0.0174189	0.0262146	0.0144451	0.0127023	0.009988	0.0139673	0.0193847	0.0146102	0.0187946	0.0207827
PE	PE(34:2)	Not confirmed	12.633	0.0271109	0.0401642	0.00867499	0.013958	0.0192984	0.014202	0.0278803	0.0193425	0.00553088	0.0189097	0.00947492	0.0105873	0.0137633	0.0148966	0.024157	0.0185977	0.0172451	0.0219842	0.00544569	0.00976881	0.0062504	0.0132988	0.0163285	0.0151639	0.0197105	0.0366539	0.00794919	0.0239357	0.03101	0.0242043	0.0119322	0.0237617	0.0130131	0.0429118	0.0516798	0.0142658	0.0302648	0.0255065	0.00872569	0.00976895	0.0125482	0.0131575	0.0178018	0.0133466	0.0200868	0.0374042
PE	PE(36:2)	PE(18:0/18:2)	14.194	0.055273	0.0795049	0.0343498	0.044752	0.0473737	0.0566128	0.0714145	0.0813924	0.0217201	0.0532083	0.0337271	0.0421854	0.0407323	0.0396707	0.0558772	0.0586371	0.0426596	0.0660858	0.0261413	0.0294935	0.0397257	0.0373374	0.0504956	0.0399884	0.0508786	0.0582278	0.0252799	0.0643067	0.0738295	0.0595187	0.041817	0.0625157	0.0421771	0.092986	0.124559	0.0402492	0.0611743	0.0713188	0.0305957	0.0350801	0.0438208	0.0433532	0.0450149	0.0384441	0.0492735	0.0689595
PE	PE(36:4)	Not confirmed	12.319	0.040338	0.0406973	0.0104043	0.0143823	0.0249353	0.0160803	0.0351325	0.0299329	0.00978156	0.0182003	0.0149968	0.00858916	0.0104627	0.0182902	0.0248926	0.0218636	0.0137412	0.0311127	0.0110858	0.0148754	0.0172627	0.0122175	0.0203024	0.0202094	0.027851	0.0472165	0.00789465	0.0216425	0.0353366	0.0366554	0.0176394	0.0406592	0.0186651	0.0512221	0.0519735	0.0163444	0.0169191	0.028513	0.00805051	0.0148445	0.00866849	0.0134615	0.0182961	0.0154419	0.0157102	0.0290097
PE	PE(38:4)	PE(18:0/20:4)	13.906	0.298741	0.352292	0.139517	0.176618	0.210994	0.214681	0.305835	0.267247	0.0932549	0.183327	0.16435	0.154154	0.122431	0.149624	0.251237	0.202159	0.149297	0.231505	0.109297	0.142153	0.150893	0.133507	0.208985	0.177881	0.256864	0.330381	0.112285	0.226587	0.279012	0.2928	0.208419	0.325123	0.197981	0.412385	0.447107	0.152895	0.19773	0.248091	0.0992565	0.151226	0.0945385	0.136425	0.163323	0.163407	0.156639	0.228401
PE	PE(38:6)	Not confirmed	11.874	0.0289909	0.0351603	0.0123479	0.0225957	0.0238745	0.0206727	0.0422445	0.0244844	0.0116335	0.0267113	0.0169096	0.010413	0.0141632	0.0207864	0.0305245	0.0269844	0.0192318	0.0318939	0.0192181	0.022151	0.0229122	0.0205518	0.0267644	0.0235567	0.019322	0.0356825	0.0105831	0.0166415	0.0166648	0.0346441	0.0134364	0.0299394	0.0198078	0.0463261	0.0342306	0.0119162	0.0120063	0.0325496	0.00519986	0.00899752	0.0153384	0.0239088	0.0258986	0.0233194	0.0276242	0.0366846
PE	PE(40:6)	Not confirmed	13.459	0.023444	0.0408338	0.0139097	0.0161398	0.0264019	0.0229525	0.0463046	0.025843	0.00735611	0.0244906	0.017384	0.0178067	0.0169647	0.0214212	0.0297298	0.0284191	0.0234551	0.0396055	0.0228469	0.0313124	0.0300847	0.0270858	0.0317388	0.020504	0.0252917	0.0315907	0.0112091	0.0151582	0.0127489	0.0350454	0.0162178	0.0335548	0.0214021	0.0470633	0.0388766	0.0147785	0.0212578	0.0378339	0.00893472	0.0115658	0.0153609	0.0231002	0.0287876	0.0229338	0.0278408	0.0324425
PEe	PE(36:5e)a	Not confirmed	13.065	0.0366135	0.0452536	0.0365277	0.0429655	0.0260954	0.0427956	0.0403762	0.0389581	0.0322238	0.0293884	0.0329747	0.0302597	0.0309296	0.0326327	0.0373482	0.0286758	0.0257258	0.0385317	0.0286884	0.0293232	0.0393272	0.0332432	0.040751	0.0368628	0.0303344	0.0399825	0.028261	0.0207012	0.0269477	0.0309045	0.0322909	0.0274978	0.0347931	0.0491794	0.0326029	0.0268467	0.0297018	0.0276806	0.0279631	0.0238506	0.0227068	0.0266828	0.0306233	0.0336001	0.0321507	0.036374
PEe	PE(38:5e)b	PE(18:1e/20:4)	14.561	0.039739	0.0636527	0.0413719	0.0590531	0.0298575	0.059983	0.0527583	0.0492691	0.0422158	0.0366934	0.0566134	0.0395548	0.0405949	0.0415035	0.0437786	0.0338748	0.0292805	0.0494022	0.0330314	0.0383549	0.0516777	0.0463629	0.0617264	0.0469225	0.0450846	0.0525009	0.0379531	0.0334909	0.0378411	0.0417617	0.0420241	0.0337009	0.0506555	0.0702673	0.0426999	0.0354428	0.0349528	0.0439232	0.031922	0.034335	0.0272393	0.0363224	0.0390791	0.0412567	0.0405478	0.0390994
PEe	PE(38:6e)	PE(18:2e/20:4), PE(16:1e/22:5)	13.175	0.0348315	0.0575108	0.0329501	0.0505392	0.0292547	0.0471583	0.046019	0.0482083	0.0386954	0.0358592	0.0370764	0.0292315	0.0359234	0.0364342	0.0444539	0.0336456	0.0262917	0.0426537	0.0261166	0.0330292	0.0395497	0.0378621	0.0471523	0.0472736	0.0351802	0.0484378	0.0317202	0.028668	0.0357704	0.0371009	0.031862	0.0294791	0.0433141	0.0575169	0.0434987	0.0309167	0.0357438	0.0332818	0.0276739	0.0295979	0.0263639	0.0315266	0.0357947	0.0346133	0.0396431	0.0404748
PEe	PE(38:7e)	PE(16:1e/22:6)	12.602	0.0435397	0.0728833	0.0416835	0.0575487	0.0312327	0.0482727	0.0477924	0.0486316	0.045325	0.0447575	0.0411366	0.0323608	0.0443658	0.0376758	0.0489422	0.0338343	0.0367435	0.0579575	0.03591	0.0416892	0.0446926	0.0497218	0.0476518	0.0435649	0.0417164	0.0494154	0.0465677	0.0257749	0.0360271	0.0450887	0.0402482	0.0337194	0.0544551	0.0609319	0.0435407	0.0330293	0.0420072	0.039926	0.0289058	0.031477	0.0293611	0.034987	0.0407639	0.0473523	0.0435087	0.0459192
PEe	PE(40:7e)	Not confirmed	14.165	0.0333539	0.0565767	0.0337075	0.0521877	0.0229793	0.0449223	0.0449572	0.0397742	0.0322038	0.0327275	0.0419827	0.0294198	0.0358224	0.0330431	0.0346816	0.0309829	0.0252373	0.0487636	0.0337907	0.037146	0.0404206	0.0484594	0.0477685	0.0397987	0.0393419	0.0419277	0.0393305	0.0202699	0.0262943	0.0357423	0.0304203	0.0269954	0.0504554	0.051756	0.0319861	0.0251147	0.0300739	0.037598	0.0234905	0.0251327	0.0267425	0.0306238	0.0361349	0.0348787	0.0420293	0.0362032
PEe	PE(40:8e)	Not confirmed	12.743	0.0228005	0.0490015	0.025876	0.0446643	0.0150007	0.0317733	0.0356533	0.0321816	0.02792	0.0293052	0.0292646	0.0192389	0.0152847	0.0223892	0.0329895	0.0209698	0.0172721	0.0349394	0.0212524	0.0249018	0.0240849	0.0314242	0.0314736	0.0277311	0.0312047	0.0358588	0.0363122	0.0104656	0.0199086	0.0344379	0.0237349	0.0175934	0.0381882	0.0534077	0.0292302	0.0185023	0.0206399	0.0238443	0.0158836	0.0162615	0.0199504	0.0153948	0.0251497	0.0295692	0.0303634	0.0260268
PI	PI(34:2)	Not confirmed	11.013	0.0906064	0.10686	0.0805921	0.0896496	0.0655677	0.0742882	0.0870179	0.0775486	0.0666572	0.0652406	0.0571166	0.0794844	0.0941355	0.0657497	0.101057	0.077562	0.058282	0.0805895	0.0783101	0.0815204	0.109828	0.0880015	0.0959841	0.0914035	0.0684941	0.0862017	0.0677698	0.07015	0.0819445	0.07877	0.060613	0.0620484	0.0597208	0.112554	0.0698032	0.056759	0.0836443	0.0735032	0.0642143	0.0773729	0.0731913	0.0808533	0.0940164	0.069722	0.112686	0.131794
PI	PI(36:2)	Not confirmed	12.516	0.1011	0.18898	0.106375	0.170328	0.0650322	0.112532	0.114721	0.143405	0.0848891	0.0781498	0.0835471	0.119127	0.15007	0.088169	0.148276	0.0926115	0.0867175	0.141882	0.110155	0.127872	0.157228	0.169551	0.198688	0.111833	0.138691	0.132195	0.11714	0.102635	0.121994	0.0980584	0.128686	0.102181	0.123483	0.18983	0.129482	0.0878402	0.159646	0.106747	0.0903985	0.0981887	0.11176	0.142326	0.163782	0.143964	0.166681	0.188245
PI	PI(36:3)a	Not confirmed	11.139	0.0128998	0.0230446	0.0209991	0.0217253	0.0138937	0.0230798	0.0196793	0.0247919	0.0108941	0.0208766	0.0162406	0.0191699	0.0224346	0.0182657	0.0297248	0.0177944	0.0141058	0.0234897	0.021801	0.01683	0.0241909	0.0242007	0.0241209	0.0179575	0.0181271	0.0207427	0.0163299	0.0209671	0.0200051	0.0162783	0.0144088	0.017522	0.0118634	0.0254097	0.0188656	0.0134239	0.0178811	0.0154283	0.0132641	0.014617	0.0197786	0.0229346	0.0196413	0.0140567	0.0233373	0.0240518
PI	PI(36:3)b	Not confirmed	11.372	0.00804972	0.0175049	0.00521514	0.00868004	0.00448064	0.0047983	0.00876253	0.00744714	0.00556673	0.00642843	0.00629922	0.00478435	0.00534583	0.00609095	0.00675299	0.00656415	0.00485744	0.00555415	0.00567435	0.00472554	0.00727596	0.0049526	0.00696483	0.0061205	0.00762443	0.00830038	0.00627975	0.00440865	0.00768588	0.00841702	0.0065421	0.004755	0.00481382	0.00805433	0.0141053	0.00591265	0.0122186	0.00723487	0.00521857	0.00508611	0.00560092	0.00840416	0.00662959	0.00821559	0.0167286	0.0134251
PI	PI(36:4)	PI(16:0/20:4)	10.755	0.47785	0.542234	0.344055	0.426371	0.34033	0.475789	0.41183	0.42468	0.325518	0.389739	0.335823	0.330784	0.351479	0.375016	0.465289	0.328623	0.339531	0.440488	0.304036	0.378095	0.47114	0.364196	0.471269	0.460158	0.365907	0.521201	0.365799	0.389968	0.39907	0.462304	0.331391	0.348398	0.357563	0.594477	0.429858	0.339363	0.342549	0.409799	0.299833	0.364919	0.297267	0.40045	0.424548	0.328799	0.478672	0.556488
PI	PI(37:4)	Not confirmed	11.476	0.0284241	0.0404272	0.0221142	0.0403081	0.0229241	0.0363029	0.0220761	0.0348545	0.0251987	0.0270564	0.0281977	0.0225994	0.0239522	0.0294876	0.0357504	0.0255313	0.023032	0.0313828	0.0202274	0.0314998	0.0295869	0.0309239	0.0375016	0.028186	0.0345439	0.032899	0.0283988	0.0292787	0.0323755	0.0273247	0.0288636	0.0271052	0.0330517	0.0537089	0.03206	0.0238376	0.0211923	0.0238898	0.0237544	0.0290282	0.0174343	0.0197921	0.0294968	0.0281815	0.0253943	0.0358627
PI	PI(38:3)a	PI(38:3)	12.864	0.13421	0.333389	0.0942929	0.224704	0.12637	0.0721176	0.221334	0.129643	0.114516	0.129225	0.097544	0.0928712	0.238374	0.0894753	0.170457	0.157291	0.110532	0.113722	0.0640317	0.101222	0.135539	0.103268	0.164484	0.174767	0.131657	0.227914	0.132579	0.137297	0.236363	0.162206	0.136201	0.0740159	0.183494	0.290123	0.32505	0.125947	0.352807	0.223668	0.107809	0.102685	0.112135	0.181297	0.128226	0.165132	0.338007	0.299874
PI	PI(38:3)b	Not confirmed	13.327	0.0218571	0.053273	0.0116251	0.0251474	0.0172742	0.0168407	0.0336911	0.0207746	0.0205295	0.0213916	0.0150059	0.00985981	0.0280959	0.0154567	0.019507	0.011296	0.0139034	0.0220981	0.00469881	0.0122201	0.0167361	0.0193283	0.0229588	0.025186	0.0263365	0.0289851	0.0159947	0.0252468	0.0244826	0.0205456	0.0178974	0.0192122	0.0274633	0.0264225	0.0348518	0.0261202	0.0300549	0.0308375	0.0138926	0.0147808	0.0115726	0.0152463	0.0100137	0.0172122	0.0334246	0.0239998
PI	PI(38:4)	PI(18:0/20:4)	12.229	4.09941	5.82641	3.83381	4.93175	3.46778	4.88461	4.08088	4.35204	3.19546	3.70196	4.14265	3.68454	3.64938	3.52062	4.11272	3.25151	3.1594	3.67498	2.73963	3.78552	3.68795	3.76613	4.88427	3.80049	4.45986	4.45019	3.40253	3.90564	4.50281	4.49774	4.52429	4.16471	4.53486	5.91252	4.75148	4.07036	3.54923	4.46234	3.36362	3.58796	2.42005	3.39786	4.16311	3.07447	3.52262	4.03551
PI	PI(38:5)	Not confirmed	10.878	0.0719718	0.091635	0.0522454	0.0724111	0.0595687	0.0818342	0.0662621	0.0740913	0.0588095	0.083697	0.0528671	0.0513213	0.0626346	0.0584312	0.0955959	0.0611937	0.0605506	0.082324	0.0637899	0.078183	0.0808831	0.0641012	0.0808078	0.0828855	0.0573832	0.0842005	0.058672	0.0675951	0.0691567	0.0660232	0.0555778	0.0536684	0.0578786	0.0931013	0.0717417	0.0508639	0.0586666	0.056196	0.0480663	0.0491497	0.0692413	0.0810577	0.0712349	0.0570092	0.0828557	0.10461
PI	PI(38:6)	Not confirmed	10.393	0.0108355	0.0174032	0.0122225	0.0121056	0.00890114	0.0117539	0.0203561	0.011826	0.0117103	0.0079085	0.00808717	0.00932794	0.0121844	0.0104185	0.012976	0.0103242	0.010699	0.0160797	0.0199546	0.0216918	0.0233419	0.0172571	0.0250647	0.0231866	0.0108261	0.0172182	0.0165447	0.00686297	0.0077916	0.0172677	0.0085801	0.00629251	0.0119036	0.0187328	0.0086995	0.00815627	0.010379	0.0125802	0.00647161	0.0111101	0.0165797	0.0176036	0.0147468	0.0177113	0.0280797	0.0226695
PI	PI(40:4)	Not confirmed	13.3	0.0293347	0.0521238	0.0216355	0.045809	0.0172158	0.0179766	0.035661	0.0288953	0.0242162	0.0215297	0.0210485	0.014572	0.0388344	0.0137384	0.0274491	0.0237836	0.0190884	0.0246177	0.0136401	0.0251329	0.0230694	0.0221696	0.0313549	0.0306004	0.0341995	0.0421897	0.0201988	0.0257808	0.0318255	0.034226	0.0295353	0.0176379	0.0413155	0.0495537	0.0482343	0.0312423	0.0399694	0.0372117	0.0202703	0.023592	0.0263528	0.026351	0.0298151	0.0291904	0.0501833	0.038816
PI	PI(40:5)a	Not confirmed	12.308	0.0286693	0.0469641	0.0136392	0.0383864	0.0175353	0.0169276	0.0502767	0.0381864	0.0219361	0.0203847	0.0152937	0.0142807	0.0320154	0.0113268	0.0239031	0.0249235	0.0174277	0.0230234	0.0297511	0.0496377	0.0357531	0.0313868	0.059299	0.0555057	0.0278557	0.0379434	0.0235246	0.0247924	0.0387001	0.0362713	0.0293331	0.0160143	0.0442161	0.0583477	0.0477521	0.0304503	0.0451778	0.0532977	0.0213875	0.0234462	0.0449209	0.0583293	0.044935	0.0403557	0.065903	0.054912
PI	PI(40:5)b	Not confirmed	12.803	0.0101958	0.0295287	0.0081633	0.0355864	0.0069948	0.0042927	0.027311	0.00722594	0.00684034	0.00622957	0.00859696	0.00607404	0.0200823	0.00477967	0.0178801	0.0119863	0.00370365	0.0110967	0.00438901	0.00827259	0.0103008	0.0142661	0.0117441	0.00976701	0.0254275	0.0351906	0.019678	0.00532816	0.0113248	0.0213003	0.0210495	0.00567017	0.0328705	0.0274852	0.0198542	0.00846447	0.0262368	0.0151088	0.00501509	0.0120514	0.0102237	0.0105538	0.00621882	0.0240885	0.0208615	0.0132876
PI	PI(40:6)	Not confirmed	11.835	0.0786236	0.146342	0.0869583	0.120067	0.0541018	0.0439821	0.141771	0.0688714	0.0850587	0.0621322	0.0567646	0.0576008	0.124873	0.0578047	0.107983	0.0876905	0.0493961	0.087908	0.0964121	0.143593	0.114394	0.107294	0.147818	0.120073	0.106676	0.134644	0.11891	0.0512889	0.0947609	0.0944379	0.0944688	0.0497801	0.155156	0.144939	0.108713	0.0564302	0.12187	0.10839	0.067119	0.0921033	0.0965789	0.11977	0.113844	0.179215	0.17498	0.152518
SM	SM(d34:1)	SM(d34:1)	11.732	1.27454	1.78457	1.31875	1.69982	1.01862	1.7045	1.74312	1.43728	1.46233	1.27776	1.52811	1.19655	1.28335	0.965865	1.49913	0.916627	1.16461	1.41406	0.871376	1.05067	1.20513	1.12369	1.47813	1.41555	1.43807	2.09688	1.38956	1.15262	1.3046	1.63999	1.31978	1.31621	1.78639	2.48704	1.66283	1.02471	1.51083	1.35745	1.04714	1.31892	0.807844	1.1149	1.34507	1.27293	1.18512	1.49058
SM	SM(d34:2)	Not confirmed	10.466	0.130021	0.156434	0.108901	0.14288	0.103918	0.160368	0.161611	0.155164	0.11948	0.136515	0.102364	0.1035	0.104311	0.0847796	0.123162	0.0786553	0.0801109	0.114409	0.0620273	0.0777105	0.0997106	0.0737905	0.0868006	0.102834	0.11533	0.199698	0.11917	0.0992674	0.125723	0.144111	0.111436	0.120096	0.141991	0.203185	0.149884	0.0877302	0.125446	0.0970082	0.0760789	0.0977426	0.0534956	0.0727465	0.0955488	0.0789204	0.0803035	0.121292
SM	SM(d36:1)	SM(d36:1)	13.415	0.0750917	0.110988	0.0784512	0.10437	0.0691725	0.106005	0.132004	0.0739546	0.0860902	0.0602724	0.0794143	0.0936129	0.0923762	0.0538458	0.0858124	0.0540933	0.0684548	0.0767389	0.0647317	0.0566686	0.0715218	0.0847012	0.0888017	0.085693	0.0772218	0.101642	0.0711857	0.0574629	0.0741804	0.0896038	0.0754686	0.0708624	0.115897	0.129803	0.110471	0.054546	0.0769441	0.0934315	0.0538755	0.0545409	0.0548818	0.059998	0.0630914	0.0626472	0.0930047	0.0891012
SM	SM(d36:2)	Not confirmed	12.018	0.0242048	0.038188	0.0296306	0.0415719	0.0242969	0.0494243	0.0404177	0.032703	0.0308272	0.029009	0.0276314	0.034908	0.0299899	0.0217674	0.0329912	0.0171465	0.0173148	0.0195253	0.0171279	0.0168269	0.0232296	0.0280528	0.0197565	0.018143	0.0284324	0.0427818	0.0278049	0.0187689	0.0355231	0.0289571	0.0227095	0.0225589	0.0364265	0.0369957	0.0382378	0.0138316	0.0210783	0.0205014	0.0203013	0.0133461	0.013637	0.0155732	0.0189949	0.0163765	0.0209681	0.018486
SM	SM(d38:1)	SM(d38:1)	14.886	0.0541551	0.100839	0.0486232	0.07954	0.0390135	0.083582	0.0868858	0.0520304	0.0557034	0.0412145	0.0522037	0.0580857	0.0617114	0.0352617	0.0566345	0.037367	0.0412607	0.0586582	0.0462206	0.0423833	0.0469139	0.0543553	0.0770326	0.0695598	0.0619774	0.0753705	0.054898	0.0411179	0.0534377	0.06516	0.0606125	0.0502472	0.088967	0.104089	0.066116	0.046952	0.0532302	0.059	0.0339574	0.0423275	0.0327253	0.0421345	0.0448651	0.0440991	0.0527411	0.0597537
SM	SM(d40:1)	SM(d40:1)	15.941	0.589193	1.01173	0.529834	0.766878	0.437655	0.792348	0.803527	0.543094	0.518402	0.433976	0.589073	0.520236	0.608926	0.42474	0.597161	0.428358	0.436217	0.557045	0.372051	0.425251	0.481371	0.56925	0.709316	0.660536	0.642288	0.783463	0.556764	0.45877	0.570464	0.678748	0.671724	0.544922	0.720254	0.91511	0.69617	0.513865	0.551957	0.646374	0.398653	0.443856	0.328339	0.429154	0.476941	0.414693	0.471465	0.560676
SM	SM(d40:2)a	SM(d40:2)	14.868	0.0615445	0.124442	0.0530037	0.115463	0.0425176	0.10845	0.0782606	0.0824123	0.0671523	0.0715005	0.0554819	0.0514555	0.0692887	0.0356029	0.0541312	0.0499618	0.0511938	0.0694817	0.0344378	0.0486019	0.0583052	0.0659301	0.0733503	0.0826127	0.0802464	0.112621	0.0715147	0.0677099	0.0760489	0.0997549	0.0730074	0.081869	0.0791773	0.125178	0.07468	0.0618891	0.0606395	0.0794277	0.0503056	0.0549905	0.0463735	0.059376	0.0852434	0.0497855	0.0662325	0.0785321
SM	SM(d40:2)b	Not confirmed	15.093	0.0855568	0.108409	0.0726762	0.0999464	0.0700556	0.113593	0.11231	0.0729903	0.0740693	0.0600461	0.0742602	0.083554	0.0678189	0.0832211	0.0871552	0.0538009	0.0421837	0.0664868	0.0498394	0.0524621	0.0633077	0.0672837	0.0683363	0.0608672	0.0649815	0.0329272	0.0699341	0.0571009	0.0741528	0.0765024	0.0722417	0.0744376	0.0801916	0.101268	0.0832905	0.055372	0.0639957	0.0602288	0.0477261	0.0535751	0.0431994	0.0525752	0.0496969	0.044826	0.0421588	0.056944
SM	SM(d41:1)	SM(d41:1)	16.408	0.722948	1.11823	0.636806	0.811969	0.50765	0.821779	0.841458	0.680778	0.634386	0.526969	0.669624	0.588221	0.620786	0.515827	0.697411	0.546135	0.48096	0.614501	0.40056	0.578985	0.575771	0.663829	0.796128	0.707594	0.800836	0.868796	0.698595	0.560792	0.702058	0.778257	0.763861	0.619269	0.769759	1.21371	0.774018	0.615476	0.674688	0.68111	0.534478	0.547706	0.344223	0.542012	0.59162	0.478484	0.565454	0.681202
SM	SM(d41:2)	Not confirmed	15.669	0.133275	0.16434	0.117411	0.143784	0.119123	0.162488	0.1578	0.132372	0.113631	0.113122	0.118972	0.118788	0.0998197	0.0918793	0.130388	0.112386	0.0677048	0.108253	0.0730406	0.0958802	0.107915	0.110674	0.102826	0.0832815	0.119702	0.153171	0.122386	0.0861883	0.132952	0.121162	0.123784	0.124088	0.130539	0.167726	0.136462	0.0969424	0.115781	0.0887023	0.0852694	0.099923	0.0621447	0.0855604	0.0998496	0.0731433	0.0677024	0.0947496
SM	SM(d42:1) FMS	SM(d42:1)	16.257	0.024278	0.0323661	0.0258647	0.0355442	0.00756264	0.0328052	0.0214262	0.0210188	0.0224931	0.0190414	0.022773	0.016107	0.0202929	0.0257872	0.0319481	0.0128654	0.0126139	0.014896	0.00480587	0.0102286	0.00713348	0.0106598	0.0211869	0.020734	0.0308436	0.0635323	0.0230382	0.0135794	0.0291637	0.033986	0.0474972	0.0267093	0.026656	0.048817	0.0274012	0.0256613	0.0208455	0.0311054	0.0224514	0.0166968	0.00717425	0.00809312	0.0126278	0.0136632	0.0133893	0.0130951
SM	SM(d42:1)	SM(d42:1)	16.798	2.39497	3.60796	1.91456	2.50018	1.69204	2.5939	2.78289	2.2059	2.04416	2.01415	2.12975	1.81472	2.13884	1.70298	2.12602	1.5837	1.64759	1.97092	1.17929	1.75242	1.82917	1.84622	2.32015	2.15271	2.29339	2.78715	1.83283	1.91497	2.20186	2.46313	2.30315	1.8336	2.63246	3.44012	2.54011	2.10545	2.14518	2.43026	1.54026	1.71099	1.21495	1.93716	1.88535	1.59431	1.83162	2.10099
SM	SM(d42:2)	SM(d42:2)	15.864	2.42588	3.54112	2.30808	3.66324	1.83012	3.80495	3.21529	2.92536	2.74148	2.44261	2.46677	2.38019	2.4257	2.24516	2.68791	2.02386	1.9605	2.56355	1.74697	2.29625	2.36104	2.09233	2.61239	2.68624	2.57515	3.56761	2.73779	2.18071	2.89994	2.96565	2.83875	2.29681	2.85431	3.85596	2.66791	2.46845	2.46102	2.69327	1.6482	2.23947	1.74633	2.32258	2.39919	2.10758	2.17624	2.52172
SM	SM(d42:3)	SM(d42:3)	14.999	0.878131	1.14192	0.821368	1.24839	0.634175	1.28303	1.15144	0.836362	0.872907	0.703567	0.843136	0.811093	0.837222	0.631021	1.01132	0.671074	0.552314	0.811161	0.544107	0.66921	0.717504	0.753942	0.785635	0.778984	0.776723	1.24649	0.819691	0.614759	0.833737	0.935635	0.875462	0.741759	0.926519	1.29861	0.890712	0.662877	0.736881	0.741367	0.497856	0.694189	0.564559	0.563481	0.62547	0.671499	0.627363	0.675829
SM	SM(d42:4)	SM(d42:4)	13.875	0.0507247	0.0631397	0.0514774	0.0750485	0.041093	0.0818683	0.0754545	0.0480289	0.0622464	0.0489764	0.0448984	0.0543791	0.0513036	0.0418571	0.0635836	0.0355161	0.0335218	0.0460825	0.0348421	0.0374116	0.0411731	0.0463188	0.0475506	0.0425084	0.0418172	0.0824689	0.0475783	0.0336663	0.0441409	0.0537642	0.0430468	0.0412349	0.0487454	0.0585656	0.0484068	0.0344294	0.0429058	0.0361734	0.0234621	0.0335535	0.0281783	0.0302194	0.0264019	0.03579	0.0271739	0.0385869
SM	SM(d43:1)	SM(d43:1)	17.09	0.241831	0.362501	0.149354	0.237415	0.161835	0.252963	0.192429	0.272694	0.220425	0.208614	0.220537	0.12807	0.204835	0.172001	0.192268	0.17384	0.195559	0.240004	0.0942026	0.179269	0.184758	0.16574	0.215532	0.272818	0.273077	0.278141	0.193321	0.208771	0.216861	0.226302	0.192197	0.183151	0.31471	0.355956	0.301347	0.304326	0.223098	0.281596	0.137977	0.176331	0.107719	0.202108	0.200811	0.215617	0.220069	0.223569
SM	SM(d43:2)	SM(d43:2)	16.384	0.0494831	0.0730856	0.0417273	0.0692485	0.042193	0.0599635	0.0465182	0.0677009	0.0438614	0.0572878	0.0509039	0.0348967	0.0550737	0.0396587	0.0536787	0.0428543	0.029348	0.0550038	0.0265266	0.0373771	0.0452714	0.0378988	0.045265	0.0516204	0.0564233	0.0696783	0.0406255	0.0464739	0.0504968	0.046491	0.0509175	0.0444954	0.0626275	0.0788206	0.0578071	0.0619324	0.0546931	0.0498468	0.0265095	0.0357526	0.0256645	0.0418809	0.04528	0.0371591	0.0383788	0.054243
SM	SM(d44:2)	SM(d44:2)	16.745	0.0341934	0.0566621	0.0431909	0.054221	0.0263561	0.0491949	0.0350838	0.0447355	0.0374724	0.0305045	0.0351786	0.0311504	0.0403258	0.0252492	0.043281	0.0168637	0.0282868	0.0288839	0.0187293	0.032382	0.0412208	0.0297069	0.0506702	0.0422121	0.0300424	0.0536913	0.0270904	0.024437	0.0407741	0.0400652	0.0359826	0.0252574	0.0402069	0.0626011	0.0469671	0.0279944	0.0304095	0.0366524	0.0225536	0.0259019	0.0185516	0.0332653	0.0355559	0.0250116	0.0340615	0.0398351
Car	Car(14:0)	Car(14:0)	3.605	0.00111823	0.00106911	0.000533812	0.000416125	0.000492065	0.000462342	0.000379841	0.000581285	0.00086345	0.00115121	0.00050691	0.000426798	0.000463825	0.000956198	0.000475483	0.000413772	0.00157724	0.00136239	0.000658525	0.00043675	0.00065016	0.000621603	0.000339059	0.000464374	0.00158678	0.00113187	0.00104761	0.00088597	0.000672079	0.000521751	0.000555433	0.000675785	0.00102286	0.000677741	0.000647169	0.00111491	0.0007186	0.00142285	0.000609482	0.000362943	0.00153294	0.00172464	0.000532241	0.000622075	0.000743567	0.000681841
Car	Car(16:0)	Car(16:0)	4.517	0.0290298	0.0308991	0.0255285	0.0190228	0.021244	0.0225071	0.0199062	0.0187723	0.0177791	0.0315623	0.023623	0.0194737	0.0210792	0.028427	0.0235492	0.0182207	0.0316324	0.0382465	0.0205022	0.0187952	0.0246449	0.0310133	0.0183326	0.0274149	0.0309198	0.0335135	0.0284659	0.0329371	0.0270102	0.0303073	0.0296084	0.0246257	0.0300266	0.0326724	0.0345009	0.0330755	0.0205253	0.0457583	0.0257727	0.0202596	0.0355561	0.0470017	0.024248	0.0194149	0.0268471	0.0232048
Car	Car(16:1)	Not confirmed	3.798	0.00153067	0.00134357	0.000672861	0.000444109	0.000864011	0.000450388	0.000457553	0.000462276	0.0010181	0.00121527	0.000806139	0.000528203	0.000581359	0.00104251	0.000595955	0.00038067	0.00162102	0.00261169	0.00052211	0.00064817	0.000655593	0.000842472	0.000535633	0.000617339	0.00217132	0.00146533	0.00145657	0.000919847	0.000746367	0.00114571	0.000976093	0.00101247	0.00110654	0.00113759	0.000948451	0.0014909	0.000632345	0.00110059	0.000913164	0.000679205	0.00174992	0.00179007	0.000484913	0.000738922	0.000770267	0.000709066
Car	Car(18:0)	Car(18:0)	5.705	0.00732147	0.00840581	0.00809721	0.00615939	0.006047	0.0062996	0.00677187	0.00907779	0.0051806	0.00896286	0.00624802	0.0062401	0.00607006	0.00679188	0.00676916	0.00643629	0.00719509	0.0105668	0.00691112	0.00595397	0.00651621	0.00822614	0.00704438	0.00759206	0.00848699	0.0077291	0.00636553	0.00716699	0.00751038	0.00616887	0.00677693	0.006483	0.00813861	0.0119185	0.00789988	0.00711173	0.00620398	0.0100844	0.00746678	0.00560047	0.00781272	0.00928284	0.00774377	0.00513346	0.00711199	0.00580783
Car	Car(18:1)	Car(18:1)	4.727	0.0359858	0.0389572	0.0360342	0.0288002	0.0295807	0.0349625	0.0273108	0.0363232	0.0197503	0.0385901	0.0296429	0.0259889	0.033587	0.0432871	0.0304448	0.0318261	0.0354768	0.0605119	0.031042	0.0295408	0.034029	0.0411118	0.0268396	0.0288364	0.0441981	0.0447002	0.0424813	0.044429	0.0407321	0.0441255	0.0425256	0.0395447	0.0326504	0.0444297	0.0447541	0.0439768	0.0339743	0.0545937	0.0394131	0.0313583	0.0467202	0.0532952	0.0344412	0.0287216	0.0358941	0.0376333
Car	Car(18:2)	Not confirmed	4.037	0.0129349	0.0126353	0.0122871	0.0107591	0.00841922	0.0110878	0.00811472	0.0119271	0.00873276	0.0166878	0.011848	0.00943373	0.0114104	0.0133914	0.0113767	0.0118649	0.014182	0.0226566	0.0116943	0.00936812	0.011822	0.0124696	0.00688074	0.0114642	0.0171865	0.0134388	0.0172736	0.0149614	0.0128476	0.0110812	0.0144153	0.00839245	0.0116157	0.0183355	0.0166982	0.0144108	0.0091159	0.0144806	0.0125349	0.00743312	0.015625	0.0137013	0.0114566	0.00927661	0.00949867	0.0083231
Car	Car(20:4)	Not confirmed	3.937	0.000667039	0.000752005	0.000765	0.000534325	0.000515702	0.000493401	0.00054711	0.000447992	0.000708949	0.000961017	0.000543737	0.000490627	0.000569988	0.000756025	0.000856548	0.000629075	0.000587489	0.00231214	0.000629465	0.000686171	0.000802676	0.000959055	0.000465444	0.000539675	0.00098092	0.000824839	0.000976069	0.000547284	0.000468052	0.000574783	0.000766464	0.000500121	0.00057817	0.000805383	0.000896937	0.000550697	0.00095073	0.000639302	0.000543684	0.000530707	0.000593493	0.000543242	0.000504761	0.000569472	0.000503497	0.000508621
ChE	ChE(16:0)	ChE(16:0)	20.728	0.00529097	0.00409631	0.00359999	0.00382293	0.00437638	0.00464151	0.00386954	0.00365849	0.00355437	0.00315915	0.00320588	0.00367477	0.00427343	0.00418745	0.00394128	0.00350693	0.00339454	0.0038047	0.00335152	0.00515866	0.00313204	0.00488406	0.00364287	0.00365325	0.00352101	0.00368723	0.00327456	0.00446074	0.00441547	0.0051174	0.00352202	0.00328591	0.00353208	0.00557423	0.00262342	0.00465046	0.0043434	0.00639569	0.00346418	0.00403001	0.00312496	0.003893	0.00347523	0.00382994	0.00423538	0.0051528
ChE	ChE(16:1)	Not confirmed	20.283	0.0037199	0.00698649	0.00213565	0.00266242	0.00372496	0.00329417	0.00502883	0.00288577	0.00215291	0.00388515	0.00305856	0.00312772	0.00291138	0.00337824	0.00457521	0.0026937	0.00268262	0.00334655	0.00126525	0.00238949	0.00304473	0.00384279	0.00632142	0.00445777	0.0040378	0.00564007	0.00358369	0.00315556	0.00381361	0.0086092	0.00414602	0.0041523	0.00319692	0.00724723	0.00429508	0.00402388	0.0049946	0.00535085	0.00274651	0.00340483	0.00193469	0.00368968	0.00347706	0.00368116	0.00425409	0.00822147
ChE	ChE(18:1)	ChE(18:1)	20.701	0.0620784	0.0618834	0.0415876	0.0505059	0.0485406	0.0659129	0.0584868	0.0566704	0.0449486	0.0775761	0.0554977	0.0505598	0.0546154	0.0536628	0.0765106	0.0751565	0.0593062	0.060169	0.0366953	0.0639556	0.058338	0.0508412	0.0845347	0.0711651	0.0639724	0.0703233	0.054801	0.0543836	0.08373	0.0708199	0.0584373	0.0628094	0.0606905	0.106935	0.0955335	0.0530328	0.0686992	0.0800168	0.0495592	0.0664961	0.0462574	0.0616159	0.0562115	0.0531532	0.0758233	0.102217
ChE	ChE(18:2)	ChE(18:2)	20.321	0.501003	0.694209	0.359058	0.533362	0.368608	0.623787	0.614843	0.588355	0.430088	0.685247	0.48107	0.41035	0.48505	0.445562	0.684167	0.53782	0.419423	0.538945	0.303908	0.457126	0.494044	0.447664	0.725782	0.623248	0.532798	0.861414	0.45747	0.423384	0.697994	0.591378	0.46252	0.470914	0.545207	1.0218	0.657956	0.467201	0.664842	0.693736	0.429679	0.538843	0.360166	0.490465	0.511601	0.394166	0.642719	0.784932
ChE	ChE(18:3)	Not confirmed	19.961	0.0250472	0.0341654	0.0214721	0.0352117	0.0198252	0.0428112	0.0249789	0.0326094	0.0217222	0.0440032	0.0345458	0.0287962	0.0290297	0.0282631	0.0413424	0.0286506	0.0242109	0.0274006	0.0174911	0.0263082	0.0247655	0.0246686	0.0415228	0.0342315	0.0251349	0.0318529	0.0253481	0.0249873	0.0446843	0.0280195	0.0247995	0.0315134	0.0273675	0.0520268	0.0361175	0.0201289	0.0314777	0.0290029	0.0223096	0.0271466	0.0190411	0.0207243	0.0287369	0.0226301	0.0296749	0.0423619
ChE	ChE(19:2)	Not confirmed	20.476	0.00650829	0.0102136	0.00267331	0.00564253	0.00457686	0.00538575	0.0101313	0.011188	0.00618858	0.00848149	0.00530546	0.00620101	0.00493967	0.00536192	0.0103892	0.00667056	0.00766826	0.00647908	0.00221068	0.00506723	0.00907349	0.00530437	0.00480853	0.00796959	0.00992049	0.0171472	0.0103288	0.00581459	0.0143165	0.0158265	0.0100101	0.00726868	0.0126862	0.0182182	0.0102998	0.00415377	0.020589	0.0123623	0.00824898	0.00877763	0.00524709	0.0054457	0.00703803	0.00250641	0.00881908	0.015431
ChE	ChE(20:2)	Not confirmed	20.631	0.0103713	0.0169332	0.00411019	0.00906798	0.00692617	0.00793996	0.0172936	0.0156338	0.00955304	0.0120996	0.00723937	0.00951566	0.00968665	0.00857524	0.01481	0.0108263	0.0107873	0.00934669	0.00271551	0.00846274	0.0127493	0.00836879	0.00570145	0.0118183	0.0151018	0.0290983	0.0180257	0.0104728	0.024656	0.0255859	0.0167819	0.0136337	0.0223288	0.0300758	0.0186714	0.0073017	0.0344091	0.0199035	0.01302	0.0133881	0.00811148	0.00781255	0.0104512	0.005054	0.0113962	0.0202477
ChE	ChE(20:3)	Ch(C29)E(18:3), ChE(20:3)	20.356	0.0386656	0.0786343	0.0203218	0.0506851	0.0289489	0.043866	0.0590669	0.0457058	0.0368676	0.0493959	0.0349318	0.0295213	0.0346131	0.0367837	0.0541779	0.0366017	0.0246113	0.0396537	0.0139322	0.0270306	0.0369297	0.0308757	0.0427093	0.0505642	0.0558028	0.107219	0.0560115	0.0325858	0.0712009	0.0742679	0.0502688	0.0409442	0.0774136	0.0946965	0.058023	0.0424543	0.0776693	0.0628025	0.0353648	0.0485222	0.0229465	0.0291586	0.0330721	0.0358782	0.0531569	0.0562996
ChE	ChE(20:4)	ChE(20:4)	20.088	4.51772	5.999	3.88492	5.12719	3.6812	5.64071	5.81047	5.53077	3.67124	4.50142	4.9026	3.88118	4.0851	4.34051	5.65146	4.16514	3.24922	5.15514	2.4107	4.49285	4.49451	5.17212	6.47051	6.58614	5.34476	6.9606	4.79649	4.25498	5.93405	6.27258	5.83289	5.1652	6.35583	7.992	5.18259	4.7904	5.38452	6.78271	4.2934	6.03153	2.69587	4.26301	5.07097	4.29056	4.95595	5.90437
ChE	ChE(20:5)	ChE(20:5)	19.722	0.0748083	0.177244	0.0389346	0.101181	0.0726027	0.109429	0.141604	0.106072	0.0712923	0.136366	0.0855711	0.0555791	0.0839623	0.0823458	0.120271	0.0452481	0.0706945	0.0852945	0.0389218	0.0781995	0.0730388	0.0845251	0.145449	0.187684	0.0989663	0.187666	0.0857862	0.0999966	0.132705	0.144332	0.065387	0.0878825	0.138949	0.186938	0.0538776	0.107881	0.144441	0.175884	0.0649596	0.0908355	0.0411024	0.0695135	0.0621202	0.0784292	0.0760178	0.123776
ChE	ChE(21:3)	Not confirmed	20.485	0.000937035	0.00192339	0.000444501	0.000780525	0.000643686	0.000441639	0.00169298	0.00140697	0.000595023	0.000720269	0.000631729	0.000773722	0.00066923	0.000424139	0.00105121	0.000836062	0.000709668	0.000543496	0.000381976	0.000603718	0.000700897	0.000853622	0.000502589	0.000702579	0.00194949	0.00361785	0.00265162	0.000755772	0.00360044	0.00311628	0.00238471	0.00163883	0.00435659	0.00351858	0.00216047	0.00061997	0.00425042	0.00139981	0.000960236	0.00154192	0.000554554	0.000560023	0.000687097	0.000409937	0.000657228	0.00141362
ChE	ChE(21:4)	Ch(C28)E(20:4)	20.251	0.105979	0.134888	0.0495736	0.0779477	0.0698547	0.0719341	0.153083	0.148577	0.0903801	0.0873145	0.0840177	0.0928423	0.0638564	0.080596	0.11967	0.0859934	0.0894337	0.0913652	0.0262615	0.0833792	0.126524	0.0921297	0.0624666	0.130596	0.155438	0.213869	0.160437	0.0903872	0.185981	0.21755	0.181213	0.126793	0.224739	0.248335	0.15645	0.0645163	0.225852	0.171722	0.118185	0.131272	0.0571748	0.0748616	0.107414	0.0425679	0.0983891	0.15468
ChE	ChE(21:5)	Not confirmed	19.83	0.0127646	0.0279891	0.00685449	0.0132663	0.00781361	0.0129847	0.0206047	0.0233663	0.0125691	0.011294	0.0134923	0.0148274	0.00831303	0.0110242	0.0182527	0.0113795	0.0117889	0.0105679	0.00288447	0.0126342	0.0198116	0.0113726	0.00795475	0.0211629	0.0204048	0.0261295	0.0198551	0.010907	0.0262289	0.033735	0.0229313	0.0266388	0.0312493	0.0331132	0.0440013	0.00820975	0.0341023	0.0188858	0.0154738	0.0180882	0.00819435	0.00819149	0.0130815	0.00661998	0.0125395	0.0181644
ChE	ChE(22:3)	Not confirmed	20.649	0.00126623	0.00179562	0.000684883	0.000734362	0.000715609	0.000641546	0.00169741	0.00155606	0.00094238	0.0012073	0.000850666	0.000876268	0.000859717	0.000670751	0.00100537	0.00129317	0.000971262	0.000840161	0.000545239	0.000890392	0.000752721	0.000992425	0.000958443	0.000938387	0.00208782	0.00449347	0.00331874	0.00132187	0.00301724	0.00437753	0.00321461	0.00235749	0.00544757	0.00330542	0.0022719	0.000812394	0.00494806	0.00200764	0.000696369	0.00174311	0.000698092	0.000884268	0.000921606	0.000545261	0.000912051	0.00140023
ChE	ChE(22:4)	Ch(C29)E(20:4)	20.403	0.123289	0.157676	0.051166	0.0895503	0.0750571	0.0744665	0.175636	0.162567	0.0916264	0.0904461	0.0907437	0.110551	0.0795456	0.0760413	0.127679	0.0945374	0.0916712	0.0978901	0.0282273	0.083513	0.122709	0.0959655	0.0590588	0.123485	0.180584	0.263482	0.202563	0.100959	0.228271	0.241732	0.220119	0.162704	0.293974	0.301712	0.19131	0.0726697	0.27276	0.195353	0.125399	0.160033	0.0610063	0.0680009	0.111586	0.0502865	0.0916579	0.156865
ChE	ChE(22:5)	Not confirmed	20.076	0.0177201	0.0221671	0.0139019	0.0141319	0.0154174	0.0209048	0.0450157	0.0319505	0.0205514	0.0263622	0.0153896	0.018094	0.0145886	0.0142438	0.0170767	0.0149281	0.0171594	0.017401	0.00753949	0.0273484	0.022858	0.0161864	0.0197209	0.0330901	0.0185417	0.0330303	0.0302433	0.0189453	0.0216486	0.0325322	0.0298715	0.0236656	0.0357676	0.0374165	0.0290204	0.018355	0.0539459	0.0252556	0.0141256	0.0189453	0.0125307	0.0186441	0.0225696	0.0145309	0.0161334	0.0286199
ChE	ChE(22:6)	ChE(22:6)	19.85	0.362401	0.534113	0.328433	0.463546	0.332887	0.449497	0.673449	0.392198	0.43099	0.492481	0.427915	0.356858	0.388643	0.389066	0.495981	0.409032	0.311766	0.549137	0.319053	0.548844	0.490317	0.503502	0.643633	0.634866	0.455184	0.624814	0.495266	0.235233	0.343202	0.523213	0.414258	0.402056	0.642755	0.746132	0.362382	0.374579	0.39117	0.542629	0.331334	0.439245	0.288257	0.417188	0.442541	0.438647	0.545166	0.486579
DG	DG(34:1)	DG(16:0/18:1)	16.089	0.00715119	0.00897804	0.00336756	0.00244757	0.00621095	0.00192766	0.00739184	0.00487351	0.00215693	0.00370615	0.00305818	0.00423768	0.0036122	0.00298638	0.0036704	0.00631917	0.00386565	0.00441001	0.00164101	0.00266048	0.00318147	0.00340764	0.0041361	0.00433861	0.00626834	0.0124756	0.00551416	0.00493126	0.00782101	0.0105755	0.00790911	0.0159449	0.00578536	0.00734574	0.0239413	0.00498294	0.0076095	0.00805341	0.00229482	0.00747539	0.00285737	0.0046411	0.0040106	0.00317525	0.00426597	0.00779261
DG	DG(34:2)	DG(16:0/18:2)	15.271	0.0340156	0.0460724	0.0158764	0.0136723	0.032085	0.0143053	0.0371712	0.0289217	0.00966634	0.0200451	0.0162677	0.0201595	0.0196829	0.0168822	0.0238766	0.0378904	0.015802	0.0218028	0.00991033	0.0151632	0.0170355	0.0146816	0.0198222	0.0210311	0.0248227	0.0530888	0.0258852	0.0230648	0.0397066	0.0437989	0.0328372	0.059214	0.0252337	0.0394213	0.101749	0.0225092	0.033246	0.0343766	0.0147371	0.0310337	0.0129726	0.0174753	0.0187545	0.012586	0.0204726	0.0323998
DG	DG(34:3)	Not confirmed	14.12	0.0022169	0.00706618	0.0010329	0.00128218	0.00285521	0.00113652	0.00199083	0.00183597	0.00108604	0.00152948	0.00116681	0.00121809	0.00120588	0.00099215	0.00149324	0.0016172	0.00194838	0.00231609	0.000905027	0.00113742	0.00136757	0.00123567	0.00170971	0.0013025	0.00317242	0.00677942	0.00280424	0.00230013	0.00396409	0.00697248	0.00436552	0.0093502	0.00324	0.00345048	0.0148676	0.00207134	0.00338465	0.00413102	0.00112408	0.00208735	0.00105266	0.00198815	0.0013727	0.00105519	0.00140438	0.00425445
DG	DG(36:2)	DG(18:1/18:1)	16.14	0.0110202	0.0164087	0.00677195	0.00400339	0.0104999	0.00398821	0.00957767	0.00864009	0.00436215	0.00626282	0.0061794	0.0067155	0.00536291	0.00501642	0.006548	0.00921748	0.00666853	0.00959233	0.00306893	0.00528492	0.00595399	0.00614402	0.00661146	0.00621144	0.0127717	0.015233	0.00950673	0.00790496	0.0105741	0.0160908	0.012097	0.0225027	0.00927092	0.0121815	0.0361991	0.00801074	0.0103605	0.0128041	0.00426266	0.00936617	0.00508958	0.00887562	0.00764293	0.00380755	0.00593369	0.0113289
DG	DG(36:3)	Not confirmed	15.333	0.053431	0.0781804	0.0267952	0.0209581	0.0478123	0.021822	0.0408485	0.0379694	0.0191381	0.0344394	0.0304514	0.029958	0.0328034	0.0219617	0.0318264	0.0507869	0.031725	0.0440216	0.0131271	0.0216473	0.026927	0.0218943	0.0265987	0.0272564	0.0546658	0.0710877	0.0464025	0.0449451	0.0618915	0.0719539	0.0580236	0.105538	0.0413585	0.0606522	0.176752	0.0367751	0.0496377	0.0535382	0.0193984	0.0433893	0.0249576	0.0368719	0.0299269	0.0195268	0.0288085	0.0524081
DG	DG(36:4)a	DG(18:2/18:2)	14.351	0.0668135	0.0843995	0.028399	0.0375252	0.0548567	0.0361433	0.051046	0.0550793	0.0235864	0.0507517	0.0448323	0.0397505	0.0434341	0.0283512	0.048054	0.0715264	0.0331802	0.056268	0.0174657	0.0301328	0.0349162	0.024085	0.0371599	0.0378124	0.0568439	0.0769363	0.0485706	0.0544692	0.0714932	0.0685027	0.0629167	0.108666	0.0436872	0.0771497	0.175404	0.0395647	0.0560156	0.0543984	0.0270186	0.0470326	0.0289363	0.034247	0.0364863	0.0261125	0.0362264	0.0531318
DG	DG(36:4)b	DG(16:0/-)	14.923	0.00904815	0.00583117	0.00523741	0.00363622	0.00880634	0.00489551	0.00767251	0.0102241	0.00196934	0.00567401	0.00477002	0.00484211	0.00326226	0.00453393	0.00757413	0.0119784	0.00243572	0.00814104	0.00486691	0.00928347	0.00594148	0.00424583	0.0118989	0.0056141	0.00467177	0.00828797	0.00399061	0.00209491	0.00386849	0.00549684	0.00567448	0.00941729	0.00335893	0.00793645	0.00878313	0.00462793	0.00452267	0.00381738	0.00323958	0.00685135	0.00215878	0.00290795	0.00785171	0.00385787	0.00367809	0.00661859
DG	DG(36:5)	Not confirmed	13.306	0.00538984	0.0116271	0.00129644	0.00329757	0.00564976	0.00284178	0.00454973	0.00463532	0.00171488	0.00466375	0.00398599	0.00338582	0.00394533	0.00189317	0.00389972	0.00516123	0.00263107	0.00629322	0.00111217	0.00175394	0.0020564	0.00169636	0.00280976	0.00369736	0.0066253	0.00893451	0.00581794	0.00571603	0.0078894	0.00656108	0.00546313	0.0129732	0.00598837	0.00862215	0.0217475	0.00376786	0.00603116	0.00592923	0.00147718	0.00415547	0.00276966	0.00350674	0.00271066	0.00183511	0.0034591	0.00595586
DG	DG(38:3)	DG(18:2/20:1)	16.274	0.00234252	0.00189359	0.00142088	0.000846959	0.00163032	0.000854843	0.000773981	0.00208736	0.000420892	0.00177201	0.000769414	0.00100717	0.00125105	0.00052842	0.000601969	0.00143894	0.00101407	0.00155589	0.000369707	0.00114734	0.000619941	0.000489722	0.00155703	0.00103299	0.00135068	0.00165087	0.00127064	0.00159253	0.00207337	0.00218624	0.00152519	0.00202395	0.000830853	0.00224237	0.00359331	0.00161385	0.00186379	0.00175735	0.000487376	0.00093241	0.00138718	0.00139863	0.0027701	0.000435711	0.00119382	0.00185483
DG	DG(38:5)	DG(18:1/-)	15.01	0.017911	0.0201748	0.00881738	0.00806781	0.0140894	0.00832192	0.013573	0.0151497	0.00651317	0.00774489	0.0098263	0.00799547	0.00829579	0.00880547	0.0111024	0.0133472	0.00868935	0.0153169	0.00542832	0.0127055	0.00748206	0.0101737	0.0145432	0.0111323	0.013585	0.0175241	0.0148203	0.0105629	0.0134432	0.0152252	0.0152078	0.0258122	0.0121369	0.0229061	0.0235125	0.013482	0.010195	0.0125716	0.0065101	0.0107713	0.00697472	0.00866116	0.0129257	0.0085319	0.00673907	0.0137129
DG	DG(38:6)a	DG(18:2/-)	13.973	0.044633	0.0432776	0.0233652	0.0275479	0.0436915	0.0388032	0.0421202	0.0601343	0.0200019	0.0241835	0.0362075	0.025324	0.026474	0.0313237	0.0471074	0.0504511	0.0185444	0.050668	0.0210715	0.0477649	0.0267286	0.0333855	0.0579526	0.0345707	0.0385953	0.0469921	0.0412161	0.0339203	0.0396515	0.0382789	0.040841	0.0653412	0.0319433	0.0693948	0.0584133	0.036437	0.0294833	0.035136	0.0177247	0.0329562	0.0194136	0.0200556	0.0385565	0.0321036	0.0206833	0.0324613
DG	DG(38:6)b	Not confirmed	14.511	0.00563734	0.0055597	0.0025892	0.00316365	0.00546077	0.00330902	0.00832888	0.00584263	0.00184873	0.00353177	0.00358623	0.00324957	0.0025125	0.00345272	0.0042866	0.00720278	0.00267382	0.00480041	0.00264086	0.0052137	0.00343525	0.00362412	0.00627146	0.00588495	0.00429537	0.00905456	0.00513839	0.0023905	0.0043427	0.0064145	0.00403469	0.0095068	0.00426505	0.00586366	0.00773362	0.00424917	0.00653658	0.00534167	0.00216051	0.00761246	0.00150844	0.00233402	0.00456213	0.003446	0.00381517	0.00530569
DG	DG(38:7)	DG(18:2/-)	12.86	0.0449975	0.0880529	0.0107285	0.0305588	0.0585378	0.0394353	0.0491559	0.0552529	0.0176411	0.0380688	0.0382192	0.023489	0.0373985	0.0278648	0.0388178	0.023909	0.0298248	0.0451551	0.01401	0.0284675	0.0193496	0.0286496	0.0540618	0.0606683	0.0488342	0.0710631	0.0440838	0.0573592	0.0667286	0.072667	0.0433757	0.0983663	0.0574924	0.0885192	0.120617	0.0564948	0.0603765	0.0814515	0.0237319	0.0381656	0.0186969	0.0201697	0.0291781	0.0295832	0.0215087	0.0591453
DG	DG(40:7)a	Not confirmed	14.068	0.0104977	0.00747609	0.00155214	0.00283854	0.00731734	0.00340018	0.00787549	0.00635275	0.00312323	0.00567932	0.00314252	0.00271874	0.00337887	0.00312298	0.00440773	0.00580546	0.00288293	0.00560315	0.00102434	0.00513844	0.00284109	0.00260269	0.00388402	0.0064175	0.00508679	0.010099	0.00372471	0.00586165	0.00768892	0.00863449	0.00424797	0.0124588	0.00565725	0.00818226	0.0119422	0.00715678	0.00795557	0.00794547	0.00242467	0.00465703	0.00263935	0.0026076	0.00357013	0.00248834	0.00281078	0.00643902
DG	DG(40:7)b	DG(18:1/-)	14.624	0.0227643	0.0258342	0.0102291	0.0125321	0.0215893	0.0110555	0.0246006	0.0172561	0.00917906	0.0129781	0.0156656	0.0113095	0.011492	0.0120669	0.0151188	0.0247346	0.00947401	0.0179712	0.00585408	0.0148722	0.0108751	0.0125702	0.0139535	0.017576	0.0187742	0.0332484	0.0237262	0.0147164	0.0194295	0.029909	0.0159066	0.0378088	0.0201991	0.0202392	0.0298153	0.0190524	0.0232185	0.0199102	0.00981455	0.0264822	0.00535363	0.00744668	0.0107312	0.013278	0.0092984	0.0171921
DG	DG(40:8)	DG(18:2/-)	13.461	0.0391897	0.0333467	0.0101698	0.0258345	0.0515069	0.0225258	0.0413338	0.0352762	0.0140858	0.0213438	0.0273186	0.0169768	0.0240003	0.0164752	0.032977	0.0441958	0.0133008	0.0282169	0.0106746	0.0248389	0.0198642	0.0212696	0.0181725	0.0219145	0.024408	0.0404953	0.0287605	0.0277454	0.0388206	0.0466985	0.0204617	0.0624551	0.0224572	0.0378969	0.044066	0.0330057	0.048211	0.0233005	0.0181238	0.0518833	0.00845806	0.0147333	0.0136969	0.0310056	0.0145381	0.0194597
DG	DG(42:10)	Not confirmed	13.04	0.00155738	0.00124336	0.000821415	0.00142953	0.00142876	0.000994115	0.00147913	0.00245064	0.0011182	0.00101243	0.00108638	0.00107045	0.000962877	0.00155303	0.00127555	0.00219505	0.000832628	0.00145504	0.00095602	0.00325219	0.00120894	0.00187466	0.00271553	0.00150107	0.0010976	0.00158285	0.00116722	0.000611593	0.00109769	0.00118845	0.00112426	0.00287064	0.000962295	0.0022248	0.00111825	0.00148946	0.000900888	0.00109884	0.000742393	0.00198739	0.000595141	0.000895341	0.00238907	0.00170129	0.000698214	0.00120844
FAA	FAA(18:0)	FAA(18:0)	7.602	0.00121605	0.00189581	0.000628457	0.000436838	0.00534056	0.00136842	0.000760115	0.00221211	0.000444449	0.00104554	0.00105805	0.000401348	0.000765427	0.000545253	0.000510042	0.0014423	0.000510795	0.00157851	0.000199052	0.000474051	0.000415178	0.000482563	0.000636733	0.00225146	0.000190991	0.00042426	0.000374787	0.000220012	0.00200423	0.000234665	0.00215889	0.0007981	0.000175071	0.000202842	0.000204108	0.000187034	0.000739612	0.000331552	0.000299312	0.000458008	0.000193249	0.000201216	0.000211735	0.00111792	0.000182843	0.000240779
Sterol	Ch	Ch	12.788	0.0119988	0.018831	0.012845	0.0156605	0.0101517	0.0181822	0.018753	0.0168803	0.0105823	0.0145122	0.0135011	0.0123781	0.0114079	0.0115521	0.0170258	0.0119028	0.0101916	0.0146546	0.00887403	0.0111755	0.012861	0.0115664	0.0161858	0.0179835	0.0119776	0.0173079	0.0128947	0.010027	0.0143058	0.0143693	0.0120798	0.0127762	0.0141375	0.0196174	0.0136264	0.0115855	0.0123056	0.0143564	0.0100105	0.0121146	0.00735675	0.010138	0.0127027	0.00968216	0.0112244	0.0133577
TG	TG(44:1)	Not confirmed	18.863	0.00195252	0.00251814	0.000579292	0.000617528	0.0011794	0.000778281	0.000917336	0.00123283	0.000627966	0.00112157	0.000567784	0.000712776	0.000778776	0.000778811	0.00099381	0.000861942	0.000960839	0.0014885	0.00057034	0.000994117	0.00105702	0.00126122	0.00124627	0.00092466	0.00148422	0.00239862	0.000885915	0.00109783	0.00153104	0.00307507	0.0016957	0.00361355	0.00122196	0.00144742	0.002688	0.00331049	0.00114618	0.00502348	0.000577085	0.000639625	0.00104441	0.0027815	0.000972912	0.000980911	0.00101034	0.00185844
TG	TG(44:2)	Not confirmed	18.447	0.000978644	0.00598456	0.00043326	0.000545501	0.00123043	0.000987815	0.00111008	0.00176691	0.000435167	0.00160144	0.000496912	0.000430364	0.00051178	0.000965889	0.00102948	0.000523392	0.00126876	0.0022101	0.000841599	0.000587124	0.000600807	0.00219204	0.00115207	0.000619116	0.00300225	0.00258916	0.00135768	0.00264726	0.00335963	0.00431874	0.00354832	0.0103308	0.00154703	0.00358918	0.00748323	0.00486141	0.00194331	0.00847276	0.000773845	0.000756133	0.00124565	0.00482532	0.00133987	0.000947596	0.00105631	0.00271202
TG	TG(46:1)	Not confirmed	19.284	0.00885243	0.0176344	0.00517643	0.00197586	0.0104797	0.00410506	0.00830305	0.00627636	0.0024756	0.00643305	0.00259591	0.00387117	0.00537624	0.00437472	0.00461075	0.00512591	0.00721193	0.0139213	0.0025981	0.00407863	0.00511253	0.00770073	0.00752506	0.00420108	0.00925598	0.0119635	0.00397108	0.00868788	0.0076638	0.0270618	0.00997095	0.0239733	0.00645033	0.00897722	0.0360082	0.0197997	0.0164273	0.0317567	0.00274683	0.00437819	0.00537986	0.0159505	0.00809797	0.00391104	0.00722062	0.0170568
TG	TG(46:2)	TG(12:0/16:0/18:2)	18.912	0.00837767	0.0348436	0.00662371	0.00232337	0.00960466	0.00828205	0.00865563	0.00949326	0.00271078	0.0135273	0.00443882	0.00539054	0.00793992	0.00874313	0.00747682	0.00585702	0.0117149	0.0143726	0.00703006	0.00564786	0.00767173	0.0160534	0.0110218	0.0034054	0.0234489	0.0156018	0.0105841	0.01709	0.0194132	0.0270354	0.024142	0.0520701	0.0113272	0.022698	0.0435701	0.0235221	0.0144974	0.0492799	0.00688978	0.00974281	0.00931118	0.0251987	0.0110886	0.00975231	0.008692	0.0180831
TG	TG(46:3)	Not confirmed	18.56	0.00503618	0.0206387	0.00218992	0.00108083	0.00579425	0.00388917	0.00226808	0.00669542	0.000972404	0.00446937	0.00170373	0.00189278	0.00338581	0.00354359	0.00361248	0.00178637	0.00581858	0.00745417	0.00220061	0.00179949	0.00259227	0.00749244	0.00541073	0.0015154	0.0143138	0.00801834	0.00744621	0.0115659	0.0102703	0.0131426	0.0146065	0.0295541	0.0037508	0.0137065	0.0279138	0.0115462	0.0072198	0.0258922	0.00247668	0.0038797	0.00514379	0.0138585	0.00475067	0.00450456	0.00353926	0.00807471
TG	TG(47:0)	Not confirmed	19.85	0.0112098	0.00911691	0.00534272	0.0013399	0.00753342	0.00443364	0.0253766	0.00637918	0.00202529	0.00563572	0.00333018	0.0100672	0.00511532	0.00216833	0.00382437	0.00504654	0.00299523	0.0101129	0.00154019	0.00835565	0.00316392	0.00638688	0.00603869	0.00995403	0.00445261	0.00819058	0.00201083	0.00438927	0.00596632	0.00558592	0.00643659	0.00833546	0.00316424	0.0108209	0.0165316	0.00640156	0.0047137	0.0111616	0.00336934	0.00372102	0.00282026	0.00248547	0.00350202	0.00228263	0.00552972	0.00535584
TG	TG(48:0)	Not confirmed	20.042	0.0522159	0.0220744	0.00979035	0.00486688	0.0731038	0.0198422	0.0549432	0.029121	0.0129576	0.030881	0.00688008	0.0179983	0.0469538	0.0144827	0.0321775	0.0347441	0.0215879	0.0350338	0.00776625	0.0710436	0.028736	0.0179984	0.034414	0.0164743	0.0214566	0.0404007	0.00541463	0.031951	0.0210988	0.0496498	0.0123097	0.013174	0.00702394	0.0510997	0.0234726	0.0362107	0.0302513	0.0469903	0.00477022	0.019949	0.0154487	0.0185637	0.0122179	0.015296	0.0326968	0.0453412
TG	TG(48:1)	TG(14:0/16:0/18:1), TG(16:0/16:0/16:1)	19.686	0.132312	0.208958	0.0642155	0.0251478	0.156459	0.0460696	0.15299	0.0946238	0.0289879	0.087091	0.0412489	0.074169	0.073205	0.0547001	0.0865518	0.0859885	0.0952034	0.112272	0.036866	0.0756049	0.106033	0.106561	0.124658	0.0626026	0.118223	0.208038	0.0663885	0.138155	0.134559	0.310293	0.13575	0.223623	0.11494	0.0925436	0.361169	0.180584	0.14715	0.280879	0.0521706	0.0958589	0.0551671	0.134935	0.07885	0.0643965	0.0976997	0.178372
TG	TG(48:2)	TG(16:0/16:1/16:1), TG(14:0/16:0/18:2), TG(14:0/16:1/18:1)	19.329	0.126049	0.309873	0.0669853	0.0225814	0.143024	0.0655205	0.133133	0.107257	0.0333341	0.0918438	0.0455627	0.0642687	0.0759063	0.0736503	0.0871858	0.0697275	0.110032	0.1325	0.0489049	0.0641896	0.0862461	0.108548	0.0999435	0.0484842	0.167083	0.211212	0.0860906	0.162702	0.174258	0.34499	0.198633	0.369938	0.109613	0.138301	0.481823	0.186257	0.175474	0.34664	0.053095	0.0971181	0.0606723	0.173672	0.0765953	0.0657083	0.0957924	0.194901
TG	TG(48:3)	TG(14:0/16:1/18:2), TG(12:0/18:1/18:2)	18.938	0.0407937	0.153819	0.0215299	0.00930107	0.0440495	0.0269247	0.0321219	0.0397229	0.0113585	0.0362402	0.0163191	0.0198951	0.027094	0.0309708	0.0340393	0.0215615	0.049123	0.054615	0.017423	0.0184611	0.0291149	0.0475069	0.0403277	0.0185555	0.0709284	0.0757034	0.0341966	0.0687544	0.0706475	0.11546	0.0866446	0.187651	0.0390633	0.0715514	0.22836	0.0841384	0.053445	0.154587	0.0196215	0.0337383	0.0359932	0.0926356	0.0395461	0.0274289	0.0315767	0.0802152
TG	TG(48:5)	Not confirmed	18.342	0.00278719	0.00949142	0.000564717	0.000828902	0.00232347	0.0011121	0.00156582	0.00366651	0.000692725	0.00197066	0.000989527	0.00067235	0.00132272	0.00155772	0.00188988	0.000753675	0.00223632	0.00387317	0.00104366	0.00134051	0.00149893	0.00341083	0.00406387	0.00187107	0.00625317	0.00347953	0.00317214	0.00652684	0.00482796	0.00581094	0.00488635	0.013033	0.00201539	0.00828322	0.0143931	0.00532042	0.00351244	0.0182347	0.000679961	0.00137964	0.00159735	0.00576555	0.00256	0.00254127	0.00145826	0.00407588
TG	TG(49:0)	TG(16:0/16:0/17:0), TG(15:0/16:0/18:0)	20.172	0.009054	0.0130106	0.00694618	0.00735385	0.00528515	0.0106384	0.0117069	0.00351308	0.00510631	0.00411917	0.00363196	0.00468446	0.00355129	0.00683664	0.00695083	0.00286831	0.00507262	0.0071073	0.00346575	0.005395	0.00542237	0.00528445	0.00336372	0.00836478	0.00333374	0.0109486	0.00766616	0.0073418	0.011721	0.00831002	0.0121656	0.0110378	0.00953659	0.00797234	0.0142694	0.00384992	0.00950498	0.0121487	0.00244024	0.00441055	0.00363192	0.00583206	0.00533178	0.00284245	0.0092224	0.00791176
TG	TG(49:1)	TG(15:0/16:0/18:1)	19.857	0.0665268	0.0528281	0.0360471	0.0134497	0.0480307	0.0207696	0.09489	0.0402263	0.0136672	0.0379147	0.0231287	0.0559237	0.0311342	0.0191687	0.0231432	0.0398847	0.0280593	0.0527903	0.0141535	0.0302479	0.0344383	0.0451933	0.0372396	0.0430766	0.0436338	0.0584984	0.0226338	0.035194	0.0498064	0.0647509	0.0364339	0.0482381	0.0356613	0.0526467	0.0974268	0.0488005	0.0421333	0.0663839	0.0221451	0.041762	0.0263882	0.0257634	0.0350557	0.0215975	0.0345094	0.0493572
TG	TG(49:2)	TG(15:0/16:0/18:2)	19.528	0.101161	0.0834675	0.050034	0.0220983	0.0685597	0.0361312	0.157456	0.065628	0.0205556	0.0638688	0.0370588	0.0688867	0.048419	0.0329726	0.0528137	0.0744024	0.0453726	0.0915164	0.0317143	0.049948	0.058902	0.0620453	0.0572139	0.0627729	0.062914	0.0930959	0.0325277	0.0558888	0.0727943	0.097661	0.050419	0.0726995	0.038227	0.0759818	0.156062	0.0669513	0.0631919	0.0958024	0.034812	0.0590998	0.0361029	0.0398077	0.0496743	0.0336897	0.0523981	0.0762917
TG	TG(49:3)	TG(15:0/16:1/18:2), TG(15:1/16:0/18:2)	19.146	0.0123216	0.0250043	0.013248	0.00402854	0.0125066	0.00565775	0.0176792	0.012727	0.00404621	0.0150601	0.00558875	0.00975486	0.00934245	0.00440002	0.00706557	0.0112736	0.00956194	0.0101065	0.00469945	0.00470726	0.00659901	0.00720943	0.0110472	0.0119538	0.0124302	0.0257995	0.00711408	0.0192236	0.0143747	0.0221132	0.0120901	0.0302728	0.00910462	0.0139069	0.059076	0.01248	0.0147509	0.0273295	0.00413225	0.010624	0.00892544	0.0119179	0.0117934	0.00556717	0.00914274	0.0195927
TG	TG(50:1)	TG(16:0/16:0/18:1)	20.042	1.25238	1.559	0.560518	0.2316	1.11377	0.354156	1.19516	0.765889	0.330627	0.634044	0.331841	0.539485	0.669006	0.409048	0.609621	0.841578	0.723633	0.74322	0.276798	0.626469	0.794661	0.720379	0.819276	0.527119	1.03729	1.52121	0.514214	1.08695	1.35818	1.89698	1.12985	1.50103	0.913865	0.9256	2.8907	1.15248	1.26211	1.74728	0.364153	0.805777	0.399169	0.846774	0.66654	0.533559	0.756321	1.41499
TG	TG(50:2)	TG(16:0/16:0/18:2)	19.725	3.30772	4.64164	1.17726	0.560773	2.64697	0.90977	3.27048	1.89144	0.760083	1.56917	0.826755	1.22312	1.59709	1.0296	1.74472	2.29591	1.858	1.90984	0.735005	1.34765	1.96929	1.52311	1.91679	1.17567	2.73805	4.3971	1.41154	2.83574	3.53636	4.80468	3.06364	4.22175	2.20504	2.47806	7.07884	2.71759	3.31849	4.13177	0.887528	2.01596	0.897121	2.03916	1.27934	1.32226	1.80209	3.1555
TG	TG(50:3)	TG(16:0/16:1/18:2), TG(14:0/18:1/18:2)	19.344	1.49932	2.79973	0.459409	0.229746	1.23607	0.394823	1.18505	0.701778	0.374959	0.682364	0.418275	0.485821	0.717947	0.463289	0.705597	0.747166	1.01124	0.838655	0.223327	0.371179	0.749361	0.648725	0.6302	0.494101	1.49936	2.42655	0.838158	1.58508	1.8099	3.12941	1.79197	2.75133	1.13939	1.21736	4.52687	1.25387	1.63056	2.18104	0.392709	0.932116	0.433022	1.04621	0.539896	0.520518	0.752454	1.70171
TG	TG(50:4)	TG(16:1/16:1/18:2), TG(14:0/18:2/18:2)	18.983	0.392597	0.751412	0.118912	0.078195	0.312941	0.148841	0.244191	0.242397	0.088548	0.255171	0.133683	0.156798	0.217938	0.137631	0.205518	0.169614	0.26881	0.290607	0.081535	0.0940625	0.158528	0.171135	0.171509	0.138506	0.420447	0.502395	0.201189	0.429793	0.465956	0.692269	0.431827	0.819958	0.280782	0.374295	1.5002	0.330066	0.355476	0.647802	0.11297	0.196441	0.15859	0.295159	0.159529	0.136257	0.213839	0.400993
TG	TG(50:5)	TG(18:2/-/-), TG(16:0/-/-), TG(-/-/20:4)	18.661	0.0514992	0.121744	0.0223392	0.0139591	0.0535579	0.0296588	0.022871	0.0510638	0.0129602	0.0462708	0.0218037	0.0229179	0.032806	0.0310007	0.0385166	0.0181924	0.044862	0.0634585	0.011043	0.0137384	0.0174108	0.0228932	0.0206838	0.0173508	0.0803218	0.0711342	0.039089	0.0675419	0.0508324	0.0910256	0.0787349	0.145527	0.0312596	0.0745267	0.293078	0.0622591	0.0555408	0.110339	0.0213745	0.0254184	0.031716	0.0672585	0.0319741	0.0187889	0.035566	0.0694194
TG	TG(51:0)	Not confirmed	20.475	0.00477121	0.00186607	0.00118673	0.00049304	0.00241607	0.00107207	0.00437517	0.00157463	0.000761955	0.00228814	0.000667547	0.00162505	0.00166549	0.000554782	0.000749462	0.000876129	0.000778238	0.00199875	0.000385454	0.00193363	0.000532235	0.00160468	0.00156002	0.00199688	0.00224194	0.00257539	0.000759909	0.00174143	0.00170553	0.00285193	0.00112812	0.000916396	0.00110923	0.00620937	0.00228592	0.00240576	0.00239819	0.00420603	0.000417534	0.000618295	0.000556449	0.000537152	0.000653452	0.000405446	0.00146666	0.00186485
TG	TG(51:1)	TG(16:0/17:0/18:1), TG(15:0/16:0/20:1)	20.17	0.0995023	0.0411526	0.0429286	0.0176599	0.0625986	0.0236263	0.099582	0.0604058	0.0207775	0.0437487	0.0262897	0.0653712	0.0459806	0.0192868	0.0306542	0.046837	0.0490887	0.0743751	0.0122766	0.0337159	0.0285748	0.0609521	0.0413027	0.057736	0.0576309	0.0680301	0.0299091	0.0578448	0.0628236	0.0838953	0.0570273	0.0346697	0.0497877	0.0801259	0.14343	0.0815098	0.0639448	0.106687	0.0193557	0.0429035	0.031702	0.0346557	0.0532851	0.0178611	0.0530479	0.0687307
TG	TG(51:2)	TG(16:0/17:0/18:2), TG(15:0/18:0/18:2)	19.874	0.228156	0.223869	0.100534	0.0523586	0.15094	0.0704317	0.254105	0.137444	0.050805	0.125268	0.0749942	0.131004	0.112656	0.0615221	0.0985279	0.132034	0.113505	0.154816	0.0495512	0.097721	0.101186	0.129415	0.116414	0.118787	0.182745	0.214205	0.0851687	0.154471	0.185542	0.235244	0.164963	0.197789	0.135842	0.193817	0.464645	0.180067	0.174753	0.238113	0.0649025	0.130608	0.0812368	0.0948738	0.112048	0.0829409	0.120446	0.176249
TG	TG(51:3)	TG(15:0/18:1/18:2)	19.54	0.221994	0.302451	0.0776923	0.0494291	0.140822	0.0585069	0.20498	0.110265	0.0552261	0.11137	0.0762476	0.107835	0.10951	0.0557252	0.0877191	0.126626	0.100121	0.127063	0.0436021	0.0646045	0.0939643	0.0932628	0.0778104	0.0938058	0.209126	0.234026	0.095947	0.175843	0.219004	0.260515	0.171511	0.238239	0.127063	0.192978	0.589899	0.144457	0.178899	0.208116	0.0600905	0.126347	0.0703015	0.0920471	0.0867366	0.0718252	0.100423	0.171333
TG	TG(51:4)	TG(15:0/18:2/18:2)	19.194	0.146102	0.178242	0.0474364	0.0408217	0.0882154	0.0525781	0.136115	0.0817052	0.0367401	0.0917122	0.059224	0.073154	0.0779224	0.0400779	0.0733142	0.0985726	0.058797	0.0946969	0.0380162	0.0434713	0.0626029	0.0614423	0.0539084	0.0688991	0.128682	0.130748	0.0578393	0.109662	0.159015	0.132653	0.102773	0.161212	0.0770108	0.14443	0.378581	0.0802806	0.103483	0.115607	0.042198	0.0857235	0.0503065	0.0541829	0.0616954	0.0518704	0.071964	0.112581
TG	TG(51:5)	TG(15:0/18:2/18:3)	18.885	0.0215723	0.0276504	0.0127019	0.00854179	0.018305	0.00908124	0.0224684	0.0217828	0.00399975	0.0142268	0.0101274	0.0140526	0.0164189	0.00689822	0.0112282	0.0138481	0.00985836	0.017584	0.00470801	0.00792989	0.0106577	0.0114895	0.0071725	0.0109397	0.0239554	0.0256546	0.0112275	0.0159209	0.0278948	0.0211937	0.0182341	0.0251948	0.0084711	0.0198158	0.0719071	0.0128713	0.0206221	0.0319378	0.00742369	0.0143557	0.0117981	0.0113119	0.0132344	0.0109583	0.0136207	0.0238614
TG	TG(51:6)	Not confirmed	18.63	0.00301217	0.00498492	0.000883646	0.00104412	0.00307551	0.00137279	0.0023786	0.00205255	0.000939375	0.00174335	0.00166526	0.00150352	0.00186944	0.000959791	0.00159148	0.0014274	0.00105162	0.00246057	0.000845434	0.00124709	0.00134431	0.00249013	0.00263455	0.00205534	0.00213416	0.00309204	0.00149933	0.00355709	0.00309839	0.00675295	0.0031793	0.00564638	0.00178143	0.0024971	0.011781	0.00398322	0.0037776	0.00790541	0.00105453	0.00168933	0.0015686	0.00228255	0.00221144	0.00160992	0.00132354	0.00472931
TG	TG(52:1)	TG(16:0/18:0/18:1)	20.364	0.429314	0.341619	0.214011	0.0988861	0.321252	0.133501	0.415127	0.320559	0.116439	0.269718	0.122294	0.221211	0.207499	0.121972	0.182143	0.256881	0.212901	0.279945	0.0894719	0.221097	0.204336	0.233293	0.284227	0.2106	0.27056	0.394684	0.125047	0.261649	0.327057	0.418679	0.277736	0.316352	0.262464	0.383862	0.600705	0.316116	0.346954	0.497575	0.114557	0.241616	0.141715	0.228892	0.273684	0.120181	0.262605	0.407533
TG	TG(52:2)	TG(16:0/18:1/18:1), TG(16:0/18:0/18:2)	20.046	5.86722	7.40074	2.37424	1.12718	4.53916	1.34996	5.07876	2.79089	1.55848	2.59183	1.62177	2.37285	2.93604	1.70402	2.56961	3.69485	3.40469	2.76259	1.1263	2.08543	3.0961	2.85412	2.49471	2.15841	5.16022	7.23846	2.82146	4.9401	5.90814	8.35481	5.64827	7.3267	4.15787	4.1475	13.7691	4.65813	5.36769	7.29161	1.64903	3.78111	1.61091	3.65484	2.43113	2.20396	3.19674	5.67464
TG	TG(52:3)	TG(16:0/18:1/18:2)	19.733	17.1888	23.4453	5.14297	3.08368	12.4564	3.41628	14.5126	7.29986	4.15236	7.29796	4.32451	6.1648	8.13916	3.9683	6.82177	9.94953	8.89861	7.69295	2.41126	3.9386	7.62588	5.73954	5.58024	5.25136	15.1647	21.3563	7.8733	14.4576	19.5708	23.2652	16.6811	21.0353	10.9652	13.6192	36.9863	11.8521	15.5665	17.713	3.81088	9.92346	3.92952	8.43527	5.48008	5.39929	8.18326	14.2436
TG	TG(52:4)	TG(16:0/18:2/18:2)	19.402	17.8536	22.3821	4.73899	4.12605	12.6894	4.65144	15.3084	9.15749	4.46784	9.07108	5.16169	6.79167	9.63763	4.47053	8.31257	11.7912	8.11658	8.41446	2.80186	4.16479	7.7362	5.25533	5.64905	6.09746	14.4377	19.7738	7.87385	15.2433	20.4519	20.7846	16.3559	20.4865	10.0927	14.8446	35.961	10.8416	15.7196	16.7353	4.06473	9.8611	4.03211	6.74479	5.32129	5.58866	8.92472	12.7208
TG	TG(52:5)	TG(16:0/18:2/18:3)	19.089	3.34005	5.06854	0.847193	0.757763	2.57935	0.942026	2.76072	1.69907	0.778329	1.71704	1.03085	1.30405	1.70415	0.943525	1.53742	1.68276	1.53036	1.75511	0.520955	0.817916	1.35292	1.16244	1.25528	1.20258	2.79629	3.99498	1.50939	2.62074	3.56657	4.92161	3.08538	4.76075	2.25184	3.16468	8.23423	2.37271	3.29343	3.27603	0.785258	1.98345	0.839061	1.48539	1.13435	1.12825	1.62514	2.52497
TG	TG(52:6)	TG(16:0/18:3/18:3), TG(16:0/18:2/18:4), TG(14:0/18:2/20:4)	18.826	0.317023	0.685537	0.0902668	0.0868609	0.32409	0.150514	0.281039	0.227784	0.0895806	0.197816	0.120309	0.134663	0.198238	0.145055	0.191221	0.137896	0.212303	0.262797	0.0751251	0.123056	0.165615	0.201321	0.231226	0.214459	0.366249	0.503853	0.197742	0.364489	0.415515	0.623005	0.386582	0.675154	0.305986	0.351152	1.06939	0.349258	0.366182	0.562856	0.112842	0.238472	0.112206	0.212686	0.177022	0.176571	0.186436	0.402892
TG	TG(52:7)	TG(14:0/18:2/20:5)	18.478	0.0714809	0.122122	0.020361	0.0201628	0.0698597	0.0530647	0.0553456	0.0826158	0.0175425	0.0560009	0.0287968	0.0260597	0.0421109	0.0441348	0.0515	0.0256577	0.0558941	0.078634	0.0227318	0.0306457	0.0303091	0.057636	0.0586861	0.0592508	0.0973051	0.086362	0.0512435	0.106751	0.076138	0.134325	0.0719591	0.182019	0.0795351	0.101333	0.196029	0.0965143	0.0825283	0.168494	0.026309	0.0534344	0.0293023	0.0603831	0.0428196	0.0438136	0.0387176	0.0855665
TG	TG(52:8)	Not confirmed	18.113	0.0098851	0.019799	0.00241089	0.00354411	0.0093369	0.0109779	0.00629545	0.0145888	0.0021229	0.010801	0.00514197	0.00313775	0.00558173	0.00667659	0.00846066	0.00394058	0.00794656	0.0170953	0.00542155	0.00624033	0.00423449	0.0118712	0.0131442	0.00819846	0.0171839	0.0113789	0.00540432	0.0153052	0.011443	0.0169421	0.00972344	0.0277591	0.0108554	0.0200928	0.031888	0.0159973	0.00888801	0.0304858	0.00419295	0.00628121	0.00599122	0.0109939	0.00833564	0.00988015	0.00521256	0.0106549
TG	TG(53:1)	TG(17:0/18:0/18:1), TG(16:0/17:0/20:1), TG(16:0/18:1/19:0)	20.475	0.0448323	0.0185582	0.0195918	0.00958468	0.025019	0.0123924	0.0372643	0.0268345	0.00926281	0.0233819	0.0128004	0.0261504	0.0211039	0.00731935	0.0107105	0.0173822	0.0240382	0.0247724	0.00322482	0.014788	0.00924148	0.0191828	0.0192728	0.025253	0.0277774	0.0275944	0.0148341	0.0247316	0.03041	0.0329006	0.023751	0.01418	0.0240465	0.0413275	0.0541184	0.0340903	0.0284656	0.0452976	0.00855982	0.016189	0.0156447	0.0147254	0.0242526	0.00729707	0.025946	0.0267098
TG	TG(53:2)	TG(17:0/18:0/18:2), TG(16:0/18:2/19:0), TG(17:0/18:1/18:1)	20.193	0.160057	0.112834	0.063467	0.0306604	0.089445	0.0380592	0.140726	0.105122	0.0342574	0.0870878	0.0430041	0.0904547	0.0703174	0.0321151	0.0539396	0.0771349	0.0860171	0.100668	0.0231676	0.05669	0.0510215	0.0792988	0.0748365	0.0768852	0.122993	0.118393	0.0582462	0.0900937	0.123278	0.151003	0.0992513	0.0947381	0.0903326	0.131676	0.246686	0.12777	0.107591	0.132328	0.038341	0.0756272	0.0566661	0.0658052	0.0892177	0.0452671	0.0788866	0.114071
TG	TG(53:3)	TG(17:0/18:1/18:2)	19.893	0.215041	0.214107	0.0862339	0.0567442	0.126171	0.0621367	0.157445	0.128833	0.0564539	0.128797	0.075577	0.108838	0.114209	0.0537668	0.0864961	0.125356	0.106527	0.129333	0.0436049	0.0800179	0.0921319	0.101138	0.0916667	0.0929354	0.191365	0.183109	0.0946893	0.160019	0.197354	0.222912	0.156124	0.168024	0.128481	0.185843	0.460044	0.151827	0.152466	0.210792	0.0583628	0.121496	0.0923181	0.111505	0.114578	0.0743359	0.114431	0.160321
TG	TG(53:4)a	TG(17:1/18:1/18:2), TG(17:0/18:2/18:2)	19.571	0.181285	0.199473	0.0681237	0.0534085	0.104318	0.0620348	0.138898	0.118153	0.0500327	0.110342	0.0680366	0.0755194	0.0940222	0.0498139	0.089829	0.119304	0.0836039	0.119577	0.0449414	0.06913	0.0779447	0.0761045	0.0723244	0.0754303	0.17883	0.172236	0.0799487	0.144293	0.176581	0.174946	0.135994	0.157085	0.107468	0.168048	0.459446	0.125344	0.130627	0.166508	0.0496773	0.0994187	0.0708536	0.0866254	0.0828684	0.0668812	0.092448	0.122833
TG	TG(53:4)b	Not confirmed	19.772	0.0676481	0.0312898	0.036562	0.0150957	0.0442635	0.0136079	0.0773764	0.0428573	0.00740387	0.02834	0.0144032	0.027024	0.0182192	0.0140575	0.0258674	0.0453207	0.0125965	0.0414789	0.0130291	0.034	0.0260613	0.0239534	0.0461783	0.0397971	0.0276648	0.0414873	0.0106566	0.0187276	0.0260626	0.0305066	0.021867	0.0289617	0.0223724	0.044286	0.0447186	0.0368286	0.0227832	0.0280266	0.0135776	0.0333377	0.00924835	0.0134767	0.0201219	0.0155473	0.0145203	0.0208954
TG	TG(53:6)	TG(15:0/18:2/20:4)	19.063	0.103162	0.0965093	0.0350676	0.024899	0.0747935	0.0396466	0.108987	0.0784807	0.0187661	0.0588728	0.0435226	0.0418772	0.041377	0.0326463	0.0490503	0.0548808	0.037756	0.0698844	0.0252208	0.0471111	0.0411771	0.0554174	0.0552685	0.0662597	0.0830969	0.100458	0.0377966	0.0760645	0.0696621	0.10191	0.0633345	0.106419	0.0567008	0.10117	0.168686	0.0698133	0.0737171	0.114615	0.0304472	0.0555023	0.0264485	0.0287388	0.0452439	0.0448844	0.0327998	0.0711465
TG	TG(53:7)	Not confirmed	18.733	0.031052	0.0443529	0.0083343	0.00960008	0.0314452	0.0138195	0.0311879	0.0324693	0.0080365	0.0225343	0.0151192	0.0128224	0.0200495	0.0114988	0.0163753	0.01393	0.0146687	0.0204409	0.00932279	0.0164618	0.0130557	0.0195258	0.0199503	0.0257093	0.0293765	0.0312092	0.0152427	0.0353308	0.0366803	0.0425608	0.0211398	0.0422881	0.0251668	0.035058	0.0625757	0.029038	0.0330702	0.0510684	0.0109211	0.0242374	0.00959929	0.011721	0.0152361	0.0183695	0.0139197	0.0316721
TG	TG(53:8)	Not confirmed	18.371	0.00266987	0.00522978	0.00085879	0.00114964	0.00215952	0.00155656	0.00199682	0.00395126	0.00096077	0.00230009	0.00110623	0.000932512	0.000955466	0.00099188	0.00174593	0.0010453	0.00104551	0.0025198	0.000980015	0.00126736	0.000936695	0.00196259	0.00224812	0.00206798	0.00396816	0.00373547	0.00141085	0.00416913	0.00307617	0.00418105	0.00175772	0.00575558	0.00195361	0.00444413	0.00853257	0.00345685	0.00282558	0.00660938	0.00105054	0.00138412	0.00125741	0.000913908	0.00138444	0.00164363	0.00094941	0.00380665
TG	TG(54:1)	TG(18:0/18:0/18:1)	20.659	0.0883193	0.0495445	0.0386782	0.0196339	0.0607795	0.0293119	0.0813473	0.0587113	0.0219313	0.0554402	0.0218034	0.0454912	0.0402177	0.0203323	0.0247025	0.0433275	0.0426883	0.0523585	0.00866705	0.0340503	0.0217785	0.0375212	0.0489934	0.0479645	0.0487126	0.0585183	0.0242149	0.0483771	0.0570291	0.0773469	0.0456766	0.0371192	0.045935	0.0910162	0.0902866	0.0587793	0.0615378	0.0929668	0.0169107	0.0318439	0.025043	0.0302968	0.0535814	0.0124036	0.0528353	0.0614325
TG	TG(54:2)	TG(18:0/18:1/18:1), TG(16:0/18:1/20:1)	20.356	0.699248	0.639395	0.353919	0.162201	0.484408	0.212646	0.577986	0.520546	0.18178	0.455348	0.195862	0.372616	0.331738	0.197376	0.261774	0.393823	0.394862	0.456219	0.137425	0.272907	0.289956	0.339709	0.423487	0.320899	0.553248	0.62036	0.273626	0.536519	0.60861	0.716737	0.540496	0.511533	0.460052	0.660876	1.17495	0.563033	0.571998	0.798305	0.187533	0.346375	0.269849	0.4331	0.494769	0.189087	0.405212	0.573543
TG	TG(54:3)	TG(18:1/18:1/18:1), TG(18:0/18:1/18:2), TG(16:0/18:2/20:1)	20.069	2.40852	2.99577	1.43454	0.712219	1.93229	0.92616	1.93313	1.92236	0.78682	1.72955	0.934747	1.31004	1.41529	0.952666	1.24575	1.74253	1.72467	1.99856	0.688539	1.15439	1.45846	1.31052	1.34605	1.19009	2.62149	2.41659	1.4258	2.48679	2.64522	2.96746	2.46234	3.1215	1.79441	2.30572	6.1157	2.08647	2.21016	2.84201	0.861762	1.6033	1.2035	2.2925	1.70594	1.01896	1.64122	2.27981
TG	TG(54:4)	TG(18:1/18:1/18:2)	19.741	4.14766	6.11032	2.08137	1.10082	2.94786	1.47445	3.2838	3.04888	1.36606	3.06372	1.6323	1.91712	2.21931	1.49319	2.31119	3.05246	3.04361	4.01961	1.03343	1.62152	2.45147	1.82817	1.91189	1.79724	5.94942	4.94784	2.68713	4.4114	5.03328	5.25769	4.78244	6.45754	3.43369	4.68055	12.7383	3.0829	3.80989	4.82344	1.2672	2.70748	2.01117	4.11697	2.09887	1.66029	2.40223	3.77329
TG	TG(54:5)a	TG(18:1/18:2/18:2)	19.403	4.3881	6.35656	2.09279	1.41883	2.78569	1.87978	3.12291	3.38187	1.45615	3.71252	1.92994	2.05732	2.64535	1.52172	2.71783	3.48384	2.87072	4.66328	1.10143	1.51563	2.69374	1.82067	1.74991	1.9775	5.89036	4.69805	2.98143	4.4596	5.55169	5.07889	4.79249	6.59302	3.43331	5.39421	13.1527	3.04768	4.07053	4.64655	1.28654	2.86126	2.16829	3.74352	2.21196	1.69144	2.63662	3.52792
TG	TG(54:5)b	TG(16:0/18:1/20:4)	19.597	2.83329	2.90218	0.605904	0.613542	1.87302	0.774242	2.51209	1.66906	0.475572	1.07215	0.820227	0.918597	1.12245	0.923283	0.860467	1.4646	1.08432	1.59645	0.658075	1.17487	1.19638	1.16414	1.6397	1.27624	2.05613	3.00728	0.511894	1.49692	2.13623	2.60942	2.12784	2.86903	1.08009	2.25295	3.489	2.02147	1.55836	1.94346	0.748001	0.976721	0.594064	1.04758	1.18506	1.24558	1.00214	1.83158
TG	TG(54:6)a	Not confirmed	19.066	1.65646	2.10288	0.593407	0.569151	1.21721	0.70621	0.952974	1.21396	0.45849	1.25778	0.664097	0.659245	0.852304	0.499221	0.962884	1.15213	0.789125	1.56186	0.407841	0.525045	0.768109	0.467382	0.58089	0.791693	1.73714	1.35664	0.795603	1.24899	1.6476	1.29097	1.30729	2.11184	0.985704	1.8741	4.82534	1.21121	1.19145	1.27633	0.431342	0.899168	1.02779	0.94659	0.673193	0.544568	0.785247	0.937837
TG	TG(54:6)b	TG(16:0/18:2/20:4)	19.267	7.56435	8.78173	2.07132	1.73691	5.94312	2.63551	7.05209	5.38309	1.88893	3.25482	2.27624	2.37093	3.38301	2.50085	3.8915	4.36871	2.83276	4.40875	1.74489	3.49263	3.18927	3.42434	4.31735	3.68088	6.06825	8.39273	3.2077	5.34275	6.52858	8.04205	5.70749	8.46065	4.5747	7.95632	11.0711	5.36542	5.84765	6.85232	1.93254	4.07452	1.39143	2.36916	2.92049	3.44576	2.53209	4.63374
TG	TG(54:7)	TG(16:0/18:2/20:5)	18.952	3.00727	4.92992	0.59244	0.72754	2.88134	1.19738	2.95084	2.23888	0.772394	1.64832	0.972041	0.971799	1.64952	1.12874	1.47414	1.14179	1.54384	1.68792	0.631059	1.183	1.22856	1.49915	1.72687	2.32096	2.7119	4.07704	1.51686	3.35661	3.47913	4.91567	2.20815	4.66797	2.81592	3.32194	7.05005	2.88255	3.53474	4.78653	0.951919	1.93026	0.651546	1.01907	1.10186	1.52005	1.15492	2.61869
TG	TG(54:10)	Not confirmed	17.877	0.00382373	0.00763904	0.000870403	0.00162035	0.00302022	0.00469713	0.00207293	0.00553559	0.000837175	0.0029435	0.0017953	0.000994052	0.00199946	0.00286121	0.00314763	0.00113933	0.00237784	0.00755191	0.00241533	0.00295055	0.00104959	0.00450175	0.00627332	0.00322657	0.00765637	0.00357315	0.00319479	0.00564102	0.00367866	0.00532229	0.00324572	0.00902668	0.00413721	0.0083824	0.00966893	0.00551553	0.00287106	0.0149686	0.00178146	0.00186203	0.00200168	0.00339114	0.00311024	0.00430066	0.00183432	0.00421063
TG	TG(55:1)	TG(16:0/18:1/21:0)	20.762	0.0196882	0.00769741	0.00719293	0.00392018	0.0106832	0.00512757	0.0134565	0.0110617	0.00388756	0.0102982	0.00516233	0.0108983	0.00857883	0.00314339	0.00308501	0.00648486	0.010348	0.0103685	0.000683758	0.00493387	0.00232678	0.00522055	0.00870496	0.0100244	0.0123688	0.011348	0.00486966	0.00894305	0.0117056	0.014393	0.00778141	0.00534543	0.00939712	0.0195211	0.0234308	0.0140716	0.0128051	0.0225531	0.00218592	0.00473674	0.0053837	0.00470319	0.0100254	0.00146878	0.0117838	0.0128987
TG	TG(55:2)	TG(16:0/18:2/21:0)	20.495	0.0730653	0.029354	0.0270724	0.0139056	0.0374696	0.0165932	0.0473379	0.0427135	0.0137897	0.0372819	0.0179745	0.0402962	0.0312409	0.0104268	0.0161103	0.0282102	0.0404075	0.0396812	0.00614053	0.0197142	0.0127246	0.0217586	0.0344029	0.0318609	0.041441	0.0375887	0.0221443	0.0374544	0.0513321	0.0512512	0.0298892	0.0202998	0.034772	0.056033	0.0920781	0.0508546	0.0431286	0.0598171	0.00990558	0.0212538	0.0268883	0.0244429	0.0427117	0.0099083	0.03873	0.0409039
TG	TG(55:3)	TG(17:0/18:2/20:1), TG(18:1/18:2/19:0)	20.195	0.0546916	0.0474896	0.0367723	0.0155432	0.047347	0.0258303	0.0483202	0.058109	0.0160369	0.0525869	0.0258771	0.0415681	0.0262789	0.0151763	0.0270993	0.039513	0.0480641	0.0521729	0.0103035	0.0239948	0.0246405	0.0283965	0.0373136	0.0329779	0.0595648	0.0518447	0.0273737	0.0571511	0.0678076	0.0589306	0.051931	0.0380449	0.0506407	0.0650017	0.128917	0.0655578	0.0565327	0.069916	0.0139669	0.0329106	0.0403492	0.0451404	0.0564771	0.0182684	0.0456122	0.0485922
TG	TG(55:4)	TG(18:2/18:2/19:0), TG(18:1/18:2/19:1)	19.912	0.0422358	0.0506337	0.031367	0.0221195	0.0306962	0.0237827	0.0420315	0.0508369	0.0180987	0.0455847	0.0247831	0.0319763	0.0283959	0.0180901	0.0301923	0.0430218	0.0318347	0.0561335	0.0174884	0.0270673	0.0272335	0.0269884	0.0274941	0.0396099	0.0545638	0.0434157	0.02771	0.0458422	0.0546801	0.0467962	0.0383411	0.0431019	0.0345868	0.0542445	0.111366	0.046258	0.0462436	0.049222	0.0174871	0.0373977	0.0330029	0.0336231	0.0334645	0.02418	0.0368364	0.0380494
TG	TG(55:6)	TG(17:0/18:2/20:4), TG(16:0/18:2/21:4)	19.427	0.156497	0.163938	0.0555892	0.0421685	0.124335	0.0598358	0.157216	0.123544	0.0458156	0.0982273	0.0547693	0.0570506	0.0800452	0.0528974	0.0759591	0.105401	0.0537441	0.10333	0.0339822	0.0809725	0.0737268	0.0695083	0.0750587	0.0876124	0.141469	0.18894	0.0721431	0.121038	0.146341	0.189234	0.113274	0.169967	0.125035	0.152995	0.241546	0.13627	0.144167	0.161186	0.0401743	0.109968	0.0435291	0.0500907	0.0725141	0.0766907	0.0693937	0.115718
TG	TG(55:7)	TG(16:0/18:2/21:5)	19.083	0.147607	0.178795	0.0441187	0.048324	0.0989533	0.0539002	0.154005	0.109045	0.0491505	0.0997481	0.0600289	0.0546959	0.0710874	0.0426487	0.0690845	0.0772336	0.0576786	0.0877309	0.0273384	0.0651821	0.0651476	0.0598388	0.0697131	0.103561	0.133825	0.19898	0.0709352	0.120529	0.138408	0.21478	0.106251	0.193434	0.108572	0.154893	0.289009	0.130671	0.165789	0.176792	0.039196	0.0806398	0.0387861	0.0506396	0.049168	0.0719948	0.0623687	0.125196
TG	TG(55:8)	TG(15:0/18:2/22:6)	18.863	0.0952669	0.0688081	0.0280039	0.0319612	0.0620535	0.0370098	0.0989715	0.0539676	0.0289462	0.0542477	0.0445771	0.0420871	0.0358367	0.0366352	0.0532082	0.067663	0.0281289	0.0660781	0.0282654	0.0416351	0.0433962	0.0463491	0.0438742	0.0566115	0.0695452	0.0885461	0.0382929	0.0475636	0.0693419	0.0686682	0.0410629	0.069767	0.0609881	0.0682314	0.0842286	0.054822	0.0851953	0.0593379	0.0326318	0.0752925	0.017532	0.0202915	0.0353144	0.0550488	0.0398101	0.0534101
TG	TG(56:1)	Not confirmed	20.92	0.0216021	0.00850039	0.00591285	0.00323354	0.0117015	0.00502745	0.0132661	0.00973626	0.00463153	0.0117617	0.00392229	0.00885826	0.00930482	0.00258736	0.00258075	0.00634754	0.00998907	0.0091333	0.000470149	0.0054371	0.00206037	0.00393753	0.00942415	0.00869226	0.0103138	0.010619	0.00394017	0.00925343	0.0119312	0.0162994	0.00650241	0.00406363	0.00895585	0.0237077	0.0201135	0.0116696	0.0116014	0.0225053	0.00127549	0.00371176	0.00429691	0.00381781	0.00919985	0.000623991	0.0105543	0.0129587
TG	TG(56:2)	TG(16:0/18:2/22:0), TG(18:0/18:2/20:0)	20.65	0.180991	0.0863287	0.0833855	0.0472293	0.118167	0.0533676	0.118496	0.122158	0.0429784	0.114899	0.0410359	0.0961361	0.0882054	0.0291805	0.0336759	0.0753848	0.106336	0.0891874	0.0141593	0.0571753	0.0335581	0.0484821	0.107869	0.0833627	0.0923743	0.0923917	0.0552867	0.122541	0.13358	0.157817	0.0929165	0.0624899	0.0844487	0.153346	0.209152	0.14398	0.127848	0.179159	0.0303967	0.0502461	0.0718389	0.0781101	0.157646	0.0192518	0.121449	0.126526
TG	TG(56:3)	TG(18:1/18:1/20:1)	20.37	0.387749	0.241643	0.184002	0.0977021	0.230963	0.109454	0.240771	0.274002	0.0936877	0.2627	0.0929432	0.19384	0.168404	0.0752231	0.0975101	0.173065	0.206612	0.226752	0.0549456	0.130689	0.108282	0.125831	0.199929	0.174414	0.234567	0.230792	0.135864	0.276806	0.304184	0.309664	0.219081	0.18556	0.186202	0.330472	0.529718	0.268475	0.248959	0.338541	0.0823575	0.137121	0.174588	0.21557	0.321025	0.0660517	0.217651	0.263868
TG	TG(56:4)a	TG(18:1/18:2/20:1)	20.063	0.547553	0.500908	0.326727	0.18103	0.393606	0.219077	0.32024	0.495931	0.186773	0.482828	0.194926	0.308648	0.304868	0.18101	0.22198	0.347562	0.325158	0.464913	0.139647	0.273635	0.251784	0.211753	0.323224	0.258482	0.45416	0.362038	0.283651	0.572108	0.579562	0.559383	0.405758	0.439194	0.277685	0.478975	0.975836	0.451429	0.429793	0.506133	0.176277	0.308895	0.335216	0.439766	0.520086	0.163996	0.375536	0.462599
TG	TG(56:4)b	Not confirmed	20.303	0.129065	0.0628722	0.053917	0.0334019	0.0810783	0.0398966	0.142635	0.0839512	0.0279611	0.0669302	0.0428394	0.067067	0.0350357	0.0351915	0.0562245	0.0740042	0.0520866	0.0742808	0.0197115	0.0593261	0.0417513	0.0367496	0.0905581	0.0542123	0.0875348	0.0991709	0.0280759	0.0391381	0.0554757	0.0618928	0.0655476	0.0665501	0.0700406	0.0787159	0.104997	0.089208	0.0760858	0.0771804	0.0246437	0.0472946	0.0177043	0.0235357	0.0545983	0.0310829	0.0448725	0.050979
TG	TG(56:6)	TG(18:0/18:2/20:4)	19.603	3.77887	3.43748	1.24638	0.857574	2.16833	1.09791	3.12725	2.0834	1.02498	1.70209	1.00827	1.13483	1.329	1.10246	1.64539	2.10393	1.45746	2.27278	0.810997	1.62287	1.58173	1.55821	1.67989	1.57724	2.74935	3.48761	1.38348	2.1304	2.54766	3.19501	2.40704	3.43434	1.99116	2.91225	5.00698	2.39069	2.45493	2.69292	0.574687	1.78553	0.947107	1.43765	1.52673	1.34072	1.39266	2.1457
TG	TG(56:7)a	TG(18:1/18:2/20:4), TG(16:0/18:2/22:5)	19.265	4.57636	4.16491	1.40359	1.04739	2.59814	1.83775	3.20701	3.07421	1.06483	2.30675	1.237	1.18424	1.39554	1.22435	1.36287	2.10007	0.939047	3.79126	1.12067	2.07815	1.69686	1.26881	2.50668	1.94742	3.65664	4.37805	1.8251	2.63068	3.54364	3.9261	1.24118	4.07774	2.70536	4.99358	8.08968	2.98516	2.96859	3.76153	1.06067	1.99136	1.3165	2.15732	2.05188	1.61493	1.51403	1.60049
TG	TG(56:7)b	TG(16:0/18:1/22:6)	19.431	5.57279	6.19983	1.45004	1.21598	4.34762	1.1871	6.91633	2.98276	1.5576	2.45199	1.6734	1.67519	2.50894	1.52839	2.66598	3.81174	2.14909	2.38807	0.788191	1.57487	2.50322	2.48685	1.33737	2.70685	4.67258	7.9137	3.01717	3.94753	5.08066	8.19449	3.82605	6.15124	4.15331	3.79092	5.6278	4.52298	6.10286	5.78102	1.42429	4.86009	0.615818	1.29923	1.37518	2.7227	2.17026	3.58845
TG	TG(56:8)	TG(16:0/18:2/22:6), TG(18:2/18:2/20:4)	19.087	11.1546	12.2138	2.47878	3.00103	8.04612	3.4864	12.4028	6.99861	3.08035	5.20752	3.64825	3.73511	4.65985	3.47987	5.71803	7.95731	3.39589	5.33094	2.00524	3.91678	4.39198	4.25875	4.16185	5.67267	8.21397	14.7751	4.91921	6.9319	10.4583	13.228	6.44297	11.9631	7.54498	8.55541	13.5888	7.45986	11.4412	9.27801	2.9255	8.85924	1.45593	2.14201	2.91518	5.34225	3.95572	5.8805
TG	TG(56:9)	TG(18:2/18:2/20:5), TG(18:2/18:3/20:4)	18.583	1.15582	1.68141	0.453947	0.539473	0.911435	0.973414	1.03777	1.22856	0.420655	1.1549	0.749453	0.50402	0.709501	0.601083	0.744245	0.562026	0.739979	1.45348	0.36345	0.554183	0.533106	0.629905	0.732586	1.00706	1.29528	1.34707	0.834834	1.28935	1.1851	1.42846	0.880212	1.60928	1.12442	1.50816	2.95855	0.996301	1.14698	1.45141	0.471203	0.874699	0.545816	0.745789	0.671731	0.710896	0.595287	0.850204
TG	TG(56:10)	TG(18:2/18:3/20:5)	18.204	0.140675	0.296714	0.0385635	0.0724708	0.130938	0.117699	0.127697	0.177107	0.0515386	0.147072	0.0790699	0.0661096	0.11056	0.0759253	0.107739	0.0539289	0.104366	0.177662	0.043951	0.0718203	0.0627892	0.100473	0.121121	0.160005	0.203433	0.195237	0.114816	0.209608	0.192437	0.229626	0.126685	0.265129	0.188871	0.22848	0.436653	0.167987	0.160236	0.269191	0.0643651	0.109477	0.0705094	0.0868157	0.0919816	0.101733	0.0822609	0.14463
TG	TG(56:11)	Not confirmed	17.877	0.00783628	0.024446	0.00219592	0.00497276	0.00999727	0.00969598	0.00740563	0.0117686	0.00263747	0.00869456	0.00500686	0.00382122	0.00683891	0.0055904	0.00338588	0.00204201	0.00988371	0.0121484	0.00199521	0.00301136	0.00403054	0.00318231	0.0081398	0.0125483	0.0146048	0.0139032	0.00717204	0.011701	0.0120119	0.0154345	0.00792172	0.0206464	0.0144884	0.0157748	0.0381027	0.0129848	0.0120488	0.029337	0.00512159	0.00725536	0.004967	0.00721186	0.00787194	0.00330873	0.0060525	0.014472
TG	TG(57:1)	Not confirmed	21.038	0.00820481	0.00235904	0.00146277	0.000786196	0.00332152	0.00132911	0.00415601	0.00327665	0.00104203	0.00326536	0.00128708	0.00265259	0.003042	0.000563614	0.000441476	0.00184718	0.00351265	0.00344306	0.000398122	0.00120726	0.000521828	0.000757343	0.00265307	0.0032544	0.00392805	0.00333818	0.00101942	0.00253138	0.00416812	0.00402967	0.00162696	0.000936753	0.00341162	0.00797977	0.0078431	0.0034598	0.00400787	0.00756073	0.000419305	0.000833534	0.00102782	0.000848053	0.00279258	0.000436994	0.00330262	0.00417428
TG	TG(57:2)	TG(16:0/18:2/23:0)	20.784	0.0431365	0.0152416	0.0141749	0.00789359	0.0216881	0.00894323	0.0281244	0.0237565	0.00728641	0.0202298	0.0110659	0.0229356	0.0180336	0.00570249	0.00806193	0.0167071	0.024325	0.0224975	0.00259621	0.0109385	0.00624837	0.0106655	0.0193814	0.0207396	0.0227752	0.0212367	0.0112679	0.0185016	0.02847	0.0271355	0.0148963	0.0103892	0.0186991	0.0347921	0.0514758	0.0269096	0.0245143	0.0353303	0.00466664	0.0104067	0.0136287	0.0114401	0.0242431	0.00436972	0.0239035	0.0248103
TG	TG(57:3)	Not confirmed	20.519	0.0437544	0.0168517	0.0183006	0.00917028	0.0232379	0.0107032	0.031442	0.0254771	0.0085569	0.0229693	0.0106645	0.0255387	0.0163293	0.00721502	0.0101182	0.0197264	0.0207107	0.0242775	0.00406537	0.0118802	0.00822979	0.0131981	0.0183988	0.022525	0.0214641	0.0230993	0.011912	0.0202964	0.0299785	0.0258291	0.0163728	0.0131745	0.0169026	0.0297971	0.0467203	0.0288149	0.0233726	0.0346488	0.0067765	0.0140742	0.0170271	0.012307	0.0268978	0.00523644	0.0227897	0.0247621
TG	TG(57:8)	TG(17:0/-/22:6)	19.275	0.0665483	0.072653	0.0225481	0.0262191	0.0468145	0.0273115	0.075221	0.0619329	0.0230324	0.0398114	0.0327957	0.0265849	0.0310502	0.0243596	0.0397843	0.0506956	0.022658	0.047302	0.0206896	0.0434994	0.0287714	0.0415107	0.0388809	0.0400168	0.0685991	0.0789462	0.0369618	0.0480338	0.057277	0.0765356	0.0428443	0.0629764	0.0503721	0.0725394	0.0879692	0.0549099	0.0599346	0.0549886	0.0198464	0.0685429	0.0170444	0.0195368	0.0344233	0.0419755	0.0273088	0.0371287
TG	TG(57:9)a	Not confirmed	18.717	0.00813026	0.0115038	0.00205434	0.00418129	0.00565252	0.00535949	0.00713168	0.00704628	0.00365119	0.00889904	0.00433491	0.00367922	0.0043746	0.00264839	0.00500236	0.00433514	0.00465716	0.0095193	0.00091619	0.00308261	0.00305242	0.00211637	0.00310356	0.00583815	0.00686671	0.00779321	0.00479151	0.00783177	0.00956849	0.00913844	0.00478777	0.0133321	0.00807583	0.00972568	0.021736	0.00666914	0.00856713	0.0104995	0.00239355	0.00517442	0.00389605	0.00354675	0.00362733	0.0035724	0.00416998	0.00607274
TG	TG(57:9)b	TG(17:1/18:2/22:6)	18.89	0.0223245	0.0250627	0.00776452	0.011343	0.0179893	0.0120287	0.0251722	0.0215027	0.00834837	0.0151565	0.0120472	0.00918796	0.012014	0.0100048	0.0149317	0.0164217	0.0102512	0.0192866	0.00751401	0.0153736	0.0122966	0.0140908	0.0127155	0.0185731	0.0255768	0.0233456	0.0183176	0.0160031	0.0205982	0.0192162	0.0144632	0.0247809	0.0209217	0.0245529	0.0310353	0.0190168	0.0226526	0.0224777	0.00836962	0.0211121	0.00753097	0.00701959	0.0121789	0.016709	0.0112127	0.0170571
TG	TG(58:1)	Not confirmed	21.183	0.00648836	0.00211651	0.000710635	0.000467186	0.00280007	0.000638516	0.00270636	0.00238768	0.000762978	0.00235262	0.000436355	0.00165028	0.00229645	0.000436225	0.000443526	0.0013238	0.00228061	0.00199568	0.000414804	0.000689459	0.000435007	0.000930994	0.0021258	0.00194259	0.00234407	0.00202618	0.000478774	0.00161812	0.00271191	0.00334218	0.000665345	0.000403355	0.00217719	0.00767283	0.005458	0.00172386	0.00260252	0.00532642	0.000400941	0.00104989	0.000519259	0.000506688	0.00196535	0.000408292	0.00236543	0.00261376
TG	TG(58:2)	TG(16:0/18:2/24:0)	20.926	0.0739408	0.0301881	0.0275085	0.0154408	0.0437254	0.0183526	0.0398235	0.0458572	0.0142773	0.0424647	0.0145575	0.0345691	0.031889	0.0103435	0.0106554	0.0269932	0.0384889	0.0307685	0.00388295	0.018712	0.0099898	0.013109	0.0415049	0.0297968	0.0339741	0.0346566	0.0169206	0.0404332	0.0504654	0.0610206	0.0291605	0.0200794	0.0301782	0.0622193	0.0847876	0.049457	0.0456448	0.07415	0.0089223	0.0156107	0.0229473	0.0230754	0.0626672	0.00542787	0.046153	0.0564156
TG	TG(58:3)	TG(16:0/18:2/24:1), TG(18:1/18:2/22:0)	20.674	0.188227	0.0808699	0.0881471	0.0488896	0.119059	0.0533893	0.102483	0.12821	0.0398333	0.117052	0.0407011	0.100316	0.087289	0.0314792	0.0364894	0.0894312	0.0999474	0.0894059	0.01804	0.0604715	0.0349095	0.0449831	0.115269	0.0818987	0.078351	0.0879095	0.0489069	0.113793	0.140546	0.151341	0.0835019	0.0621428	0.0729673	0.140121	0.210953	0.137258	0.110104	0.168452	0.0315162	0.0508283	0.0774926	0.0758973	0.180293	0.0219015	0.124533	0.141834
TG	TG(58:4)	TG(18:2/20:1/20:1)	20.367	0.157554	0.0756222	0.0724871	0.0489176	0.103846	0.0556387	0.0783023	0.115626	0.0441433	0.115161	0.0358759	0.0801262	0.0840598	0.0266789	0.0397695	0.0758694	0.0889423	0.0864623	0.0195917	0.0564029	0.0353648	0.032776	0.102569	0.0591423	0.0672707	0.0745851	0.0434427	0.106933	0.127445	0.137812	0.0749816	0.0574564	0.0650086	0.125213	0.189668	0.108674	0.105053	0.125193	0.0261737	0.0472551	0.0830374	0.0760382	0.187704	0.0190924	0.100303	0.10211
TG	TG(58:5)	TG(18:0/20:1/20:4)	20.28	0.136322	0.0759069	0.0729472	0.0413761	0.0862502	0.0427501	0.0824993	0.0949337	0.0343558	0.0821275	0.0306813	0.0657406	0.0402178	0.0280794	0.0317504	0.0591378	0.0630185	0.0755195	0.0166336	0.0575283	0.0342042	0.0437003	0.0806367	0.0647362	0.0684053	0.0745081	0.0407841	0.0744723	0.0747388	0.0938789	0.0676519	0.0602423	0.0728371	0.0966285	0.132195	0.0933085	0.0803068	0.104695	0.0242238	0.039096	0.0356267	0.0438103	0.109279	0.0228438	0.0604864	0.0742999
TG	TG(58:6)	TG(18:1/20:1/20:4), TG(18:0/18:1/22:5)	19.933	0.292206	0.195639	0.138708	0.0789431	0.146958	0.0860188	0.161687	0.182213	0.0814083	0.173937	0.0730756	0.10311	0.0932533	0.0791878	0.098083	0.144239	0.134779	0.216045	0.0674782	0.179933	0.125606	0.117404	0.13322	0.153224	0.183566	0.180479	0.0929756	0.155313	0.157767	0.198122	0.151599	0.194796	0.141535	0.220045	0.32069	0.185478	0.169842	0.211302	0.0643457	0.115685	0.127536	0.145088	0.213192	0.0884763	0.126269	0.193062
TG	TG(58:7)a	TG(18:1/18:2/22:4)	19.621	0.679555	0.55019	0.309104	0.180489	0.362977	0.23752	0.402245	0.479385	0.223637	0.422588	0.18766	0.216427	0.23166	0.186655	0.263048	0.348485	0.300129	0.57843	0.156369	0.398431	0.29324	0.268142	0.30392	0.36322	0.538283	0.545914	0.26942	0.465122	0.472087	0.574746	0.389107	0.620715	0.379654	0.598899	0.905569	0.479443	0.466137	0.55446	0.163679	0.318312	0.282575	0.382751	0.445348	0.255176	0.288208	0.475306
TG	TG(58:7)b	Not confirmed	19.806	0.22997	0.232568	0.0724794	0.0708075	0.176962	0.0899629	0.193717	0.179083	0.067567	0.157922	0.0797467	0.0963939	0.0754319	0.0923745	0.095039	0.125317	0.119301	0.155569	0.0653182	0.101606	0.110854	0.106583	0.13662	0.102158	0.237172	0.156517	0.0756996	0.147474	0.162592	0.24408	0.151672	0.14577	0.187431	0.227433	0.268615	0.186223	0.152538	0.226342	0.0701696	0.143421	0.0493588	0.0872768	0.101466	0.10179	0.1154	0.103899
TG	TG(58:8)	TG(18:0/18:2/22:6), TG(18:0/20:4/20:4)	19.458	1.69482	1.8125	0.706973	0.557378	1.19682	0.746932	1.60851	1.39769	0.6234	1.2003	0.724542	0.632701	0.713289	0.72906	0.975295	1.25379	0.846682	1.7093	0.459254	0.925247	0.907971	0.886865	0.892859	1.04551	2.0495	1.97842	1.17128	1.21225	1.33801	1.92881	1.20125	2.03189	1.51242	1.66401	2.37976	1.3243	1.47889	1.69487	0.539906	1.29667	0.471234	0.783405	0.750745	0.887767	0.698356	1.00301
TG	TG(58:9)	TG(18:1/18:2/22:6)	19.092	3.14075	3.72904	1.17919	1.18382	2.05892	1.55868	2.61576	2.75658	1.20219	2.19795	1.46533	1.13787	1.39358	1.2244	1.86218	2.23153	1.42341	3.38079	0.846463	1.63169	1.52758	1.51181	1.51978	2.01641	3.59295	3.65885	2.08194	2.39678	2.77	3.36756	2.05247	3.89967	2.88194	3.48343	5.47885	2.24996	2.69839	2.84328	0.989633	2.47886	0.893486	1.38886	1.33169	1.74157	1.2942	1.75375
TG	TG(58:10)	TG(18:2/18:2/22:6), TG(18:2/20:4/20:4)	18.719	2.03724	2.17779	0.913946	1.20359	1.48079	1.63202	1.62156	2.19595	0.89216	1.70283	1.21428	0.921813	1.0763	1.01792	1.49864	1.5558	0.976768	2.64877	0.878286	1.50782	1.05946	1.16055	1.5255	1.51562	2.14107	2.00835	1.28268	1.51723	1.6526	1.57194	1.22084	2.00552	1.74044	2.7539	3.0349	1.4501	1.51871	1.66482	0.818418	1.47726	0.758613	0.941136	1.21358	1.37089	0.913569	1.16098
TG	TG(58:11)	TG(18:2/20:4/20:5), TG(18:2/18:3/22:6)	18.379	0.57765	0.855742	0.196796	0.451129	0.482211	0.673379	0.529218	0.825895	0.26555	0.528388	0.384351	0.293706	0.415836	0.334569	0.465381	0.294934	0.361448	0.777306	0.30229	0.50842	0.285785	0.477334	0.671173	0.692521	0.730867	0.697231	0.443274	0.690938	0.632401	0.644369	0.383075	0.718649	0.731953	1.06061	0.891112	0.623547	0.545351	0.832449	0.338066	0.483051	0.291302	0.322246	0.438517	0.578489	0.32115	0.468438
TG	TG(58:12)	TG(18:2/20:5/20:5)	18.016	0.0875362	0.185997	0.0178073	0.0804422	0.0955561	0.128447	0.0804773	0.141051	0.0385593	0.0990986	0.0584988	0.0415779	0.0716126	0.0646494	0.0652327	0.0205032	0.0853934	0.12619	0.0434078	0.0752266	0.0379959	0.0843698	0.132625	0.169091	0.138681	0.130428	0.0657663	0.169198	0.118715	0.149491	0.0566207	0.147996	0.152112	0.187555	0.220251	0.138549	0.106265	0.260606	0.0684224	0.0794391	0.0598733	0.0557935	0.0777806	0.0985145	0.0556567	0.126516
TG	TG(58:13)	Not confirmed	17.588	0.00386724	0.0116658	0.000465023	0.00323188	0.00508644	0.00638181	0.00362853	0.00669197	0.00116191	0.00455797	0.0020126	0.00130482	0.00297126	0.00295899	0.00227889	0.000432849	0.00437275	0.00593698	0.000986597	0.00299442	0.000765374	0.00416644	0.00660279	0.0075735	0.0077828	0.00636664	0.00293572	0.00872015	0.0062893	0.00797297	0.00228863	0.00956822	0.00799622	0.00938254	0.0133788	0.00871712	0.00500456	0.0153783	0.00289753	0.00303783	0.0027822	0.00275232	0.00423154	0.00482883	0.00237505	0.00680102
TG	TG(59:2)	Not confirmed	21.05	0.0164726	0.00543275	0.00415521	0.00256298	0.00768294	0.0027337	0.00842004	0.00901919	0.00229715	0.00768113	0.00337329	0.00762894	0.00618131	0.00140551	0.00203742	0.0055215	0.00901547	0.00748664	0.000422829	0.00303647	0.00137715	0.00272001	0.00680643	0.00741151	0.009112	0.0077833	0.00357915	0.00651179	0.0105481	0.0099049	0.00482126	0.00329602	0.00677897	0.013872	0.0176189	0.00904369	0.00929477	0.012385	0.00151944	0.00290938	0.00411935	0.00337448	0.00921475	0.000461429	0.00825796	0.00954384
TG	TG(59:3)	Not confirmed	20.801	0.0335603	0.0107439	0.0115063	0.00630649	0.0167018	0.00699804	0.0193241	0.0173126	0.00553979	0.0157857	0.00717066	0.0167023	0.0113656	0.00419893	0.00587962	0.0126853	0.0163669	0.0162543	0.00214734	0.00803142	0.00476069	0.00837108	0.0135987	0.0150801	0.0165651	0.0149294	0.00748912	0.0139002	0.0212678	0.0186014	0.0121406	0.00917681	0.0118476	0.0216089	0.0351241	0.0215855	0.0170184	0.0236371	0.00401169	0.0086445	0.01145	0.00808644	0.0204877	0.00284113	0.0165273	0.0183484
TG	TG(59:5)	Not confirmed	20.421	0.0123698	0.00586066	0.00627774	0.00309479	0.0078722	0.00291007	0.00807976	0.00772707	0.00250872	0.00669403	0.0028232	0.00896177	0.00295997	0.00231193	0.00288655	0.00672057	0.00367865	0.00833653	0.00130209	0.00447302	0.003245	0.0034318	0.00591583	0.00678267	0.00621609	0.00590484	0.00277497	0.00500503	0.00615581	0.00569732	0.0049233	0.00568646	0.00654891	0.00744357	0.00928274	0.00863874	0.00717621	0.00877803	0.0017181	0.00372692	0.00226824	0.00199372	0.00773754	0.00169261	0.00499457	0.00620865
TG	TG(59:7)	Not confirmed	19.922	0.00733774	0.00382486	0.0025221	0.00180683	0.0042334	0.00237318	0.00336659	0.00656683	0.00193482	0.00573814	0.00248048	0.00312323	0.00352365	0.00191373	0.00199282	0.00341669	0.00457354	0.00532983	0.00134428	0.0041668	0.0016736	0.00359475	0.00463172	0.0048023	0.00601411	0.0036086	0.0034517	0.00433846	0.00387912	0.00599958	0.00244698	0.00343358	0.00499985	0.00423742	0.00647538	0.00547339	0.00534977	0.00507827	0.00131406	0.00285844	0.00382592	0.00273649	0.00636151	0.00304004	0.00406826	0.00306947
TG	TG(59:8)	Not confirmed	19.627	0.00783264	0.00520287	0.00398214	0.00443898	0.00855369	0.00685375	0.00466929	0.0137709	0.00314929	0.00901294	0.00605221	0.00397056	0.0055176	0.00471884	0.00590815	0.013097	0.00398182	0.0144636	0.0037708	0.0112649	0.00760332	0.00539088	0.00629258	0.0104517	0.0138534	0.0062144	0.0069936	0.00549533	0.00738637	0.00574271	0.00446478	0.00717571	0.00783196	0.00809194	0.00806987	0.00926272	0.00668599	0.00851332	0.00251214	0.00761096	0.00398458	0.00430596	0.00579541	0.00816704	0.00634612	0.00504948
TG	TG(60:2)	Not confirmed	21.183	0.0250617	0.00989212	0.00830294	0.00529718	0.0148733	0.00542171	0.0104954	0.0151174	0.00532888	0.0131729	0.00524691	0.0111172	0.0125181	0.00339666	0.00304268	0.00818986	0.0134686	0.00971079	0.000558093	0.00589153	0.00286881	0.00337729	0.0141221	0.00949336	0.0117537	0.0111786	0.00554038	0.012718	0.0172296	0.02016	0.00900165	0.00609894	0.0114543	0.0231167	0.0295597	0.0136609	0.0169833	0.0267285	0.00234567	0.00466537	0.00592473	0.00705389	0.0187101	0.00115714	0.0161179	0.0199341
TG	TG(60:3)	Not confirmed	20.952	0.094185	0.0374248	0.0365187	0.0200056	0.0549795	0.0197313	0.0414898	0.0577883	0.0179242	0.0505247	0.0183106	0.0456101	0.0392902	0.0129986	0.0143876	0.0336071	0.0489355	0.037414	0.00580085	0.0231767	0.0139575	0.0158934	0.050872	0.0351525	0.0401336	0.041554	0.0208268	0.0493902	0.0643838	0.0641761	0.0361584	0.0257032	0.0358608	0.0696154	0.10594	0.0607095	0.0581102	0.0795306	0.0121197	0.0197372	0.0300008	0.0295214	0.0820569	0.00741225	0.0566566	0.0668208
TG	TG(60:4)	TG(18:1/18:2/24:1), TG(18:2/20:1/22:1)	20.676	0.10672	0.0482255	0.050297	0.0285149	0.063425	0.0292261	0.0562131	0.0758748	0.0249889	0.0725334	0.0265843	0.0526148	0.0409201	0.0212679	0.0244797	0.0541921	0.049142	0.0538026	0.0128893	0.0355029	0.0214904	0.0237279	0.0613617	0.0468296	0.0465448	0.0498632	0.0244808	0.0599622	0.0757775	0.0704528	0.0445743	0.0406046	0.0346928	0.0815102	0.116949	0.0717228	0.0620794	0.0853885	0.0182985	0.0318514	0.0425644	0.0392513	0.103159	0.0135502	0.0663927	0.0772615
TG	TG(60:5)a	Not confirmed	20.427	0.0359232	0.0215761	0.016007	0.0150526	0.0255282	0.0167804	0.0226114	0.0383738	0.0102381	0.0276512	0.0128715	0.0190717	0.022567	0.0148223	0.0163728	0.0256661	0.0165133	0.0225987	0.0106652	0.0154053	0.0142773	0.0119808	0.0240495	0.0200796	0.0153017	0.0183751	0.0083321	0.023308	0.0199811	0.0266671	0.0190721	0.020989	0.00902956	0.0258295	0.0361192	0.0244567	0.0241424	0.027158	0.00898573	0.0216398	0.025169	0.022971	0.0468633	0.00809578	0.0285547	0.0310627
TG	TG(60:5)b	TG(16:0/20:4/24:1)	20.588	0.0642688	0.0315512	0.0373421	0.0205943	0.0374965	0.0159717	0.0310853	0.0383804	0.0137266	0.0395077	0.0117947	0.028769	0.0142187	0.0069041	0.00876453	0.0249928	0.0233876	0.0311401	0.00360501	0.0205556	0.00929721	0.0112978	0.0386577	0.0283611	0.0270883	0.0275928	0.0159304	0.0328044	0.0331551	0.0441006	0.0278006	0.0231209	0.0257231	0.0445227	0.0538395	0.0494807	0.0318351	0.051726	0.00872381	0.012989	0.0108261	0.0138529	0.0550649	0.00408963	0.0282091	0.0436056
TG	TG(60:6)	Not confirmed	20.282	0.0553464	0.0294988	0.0289375	0.0172082	0.0338731	0.0167331	0.0332115	0.0425115	0.0140768	0.0381482	0.011962	0.0249741	0.0182736	0.0112384	0.0113227	0.0280825	0.0240657	0.033396	0.00814833	0.0267217	0.0137311	0.016063	0.0291613	0.0312111	0.0237312	0.0169918	0.0135139	0.0317801	0.0347909	0.037148	0.0233063	0.0251361	0.0231092	0.0345362	0.0508471	0.036571	0.036819	0.0478873	0.00780784	0.016904	0.019644	0.015259	0.0549054	0.00928518	0.0284402	0.036119
TG	TG(60:7)	TG(18:2/20:1/22:4)	19.959	0.0443207	0.0238518	0.0300375	0.0147362	0.0161752	0.0149924	0.0160256	0.0324017	0.00885435	0.0330084	0.00905167	0.0156558	0.00770345	0.0109941	0.0130161	0.0251292	0.0169401	0.0355027	0.0100632	0.0301397	0.0172756	0.0137689	0.0215201	0.0236552	0.0196007	0.01966	0.0103541	0.022827	0.023471	0.0277697	0.0150917	0.0213923	0.0137489	0.0327943	0.0356397	0.029053	0.0240827	0.0293949	0.0101481	0.0143334	0.0210459	0.022351	0.0297619	0.0130772	0.0249825	0.0304514
TG	TG(60:8)a	Not confirmed	19.63	0.0362283	0.0171759	0.0137516	0.00729088	0.0158051	0.0118857	0.0189146	0.0243579	0.0134195	0.0334935	0.00727939	0.00928058	0.0108599	0.0100651	0.00933801	0.0173282	0.0220947	0.0271665	0.00707684	0.02418	0.0171532	0.0140756	0.013941	0.0263507	0.0197062	0.0176407	0.00937513	0.0199801	0.0244413	0.0196106	0.0121074	0.0163636	0.0203511	0.0328456	0.0304409	0.0233448	0.0198638	0.0245848	0.00761826	0.0138151	0.0196578	0.0191805	0.0257952	0.0111847	0.0167879	0.0253862
TG	TG(60:8)b	TG(18:1/20:1/22:6)	19.79	0.0843352	0.0728283	0.0535277	0.0373802	0.0557945	0.0386413	0.0586613	0.0847293	0.0309459	0.0709291	0.0312025	0.0382888	0.0356805	0.0339622	0.0539223	0.0559022	0.0460331	0.110987	0.0316623	0.0774058	0.0409823	0.0499082	0.0652962	0.0772112	0.0706492	0.0606768	0.047834	0.0481874	0.0496995	0.0803777	0.0455313	0.0612267	0.0612011	0.0901669	0.0925536	0.0646366	0.0606003	0.0724114	0.0236446	0.0515295	0.0355309	0.0435046	0.0841714	0.0455967	0.042553	0.0568009
TG	TG(60:9)	TG(18:2/20:1/22:6), TG(20:1/20:4/20:4)	19.468	0.25249	0.216457	0.120444	0.108124	0.162059	0.124335	0.195093	0.2377	0.0957088	0.215013	0.100899	0.0864381	0.0990573	0.0959343	0.111191	0.159192	0.119251	0.300462	0.0827786	0.242508	0.117772	0.125799	0.168099	0.188941	0.216163	0.205268	0.124162	0.195174	0.193924	0.240737	0.143622	0.225515	0.150338	0.27304	0.203659	0.219988	0.207856	0.221675	0.0790527	0.155599	0.116752	0.120412	0.244404	0.126531	0.148257	0.18174
TG	TG(60:10)a	TG(18:1/20:4/22:5)	19.111	0.297297	0.251131	0.113515	0.12712	0.132464	0.0917465	0.248495	0.245535	0.11279	0.175787	0.116001	0.0804906	0.106326	0.118766	0.137494	0.171145	0.128528	0.300825	0.0681542	0.282964	0.121109	0.146538	0.156395	0.227166	0.234362	0.234324	0.148687	0.161044	0.17238	0.210449	0.133509	0.254821	0.211321	0.338287	0.270052	0.224483	0.190276	0.205662	0.0824022	0.17041	0.13259	0.136414	0.223836	0.10183	0.129853	0.19895
TG	TG(60:10)b	TG(18:0/20:4/22:6)	19.368	0.203227	0.17547	0.0851399	0.0726503	0.168833	0.127456	0.285444	0.184675	0.082411	0.101812	0.0733146	0.0968438	0.0899183	0.11531	0.130654	0.162471	0.0884078	0.126555	0.0346451	0.120543	0.107301	0.133416	0.167485	0.110992	0.173766	0.203394	0.0856329	0.0912797	0.130152	0.155211	0.148176	0.261103	0.0861884	0.189991	0.162051	0.128006	0.108422	0.218462	0.0862445	0.156277	0.037086	0.0582788	0.117786	0.11845	0.057087	0.082892
TG	TG(60:11)	TG(18:1/20:4/22:6)	18.938	0.550369	0.544215	0.26302	0.360945	0.339856	0.403664	0.527512	0.590062	0.260639	0.300985	0.284591	0.221215	0.26137	0.287521	0.363246	0.331361	0.252969	0.693823	0.2593	0.527378	0.287136	0.443143	0.424951	0.48115	0.55349	0.580367	0.399391	0.323974	0.358019	0.471931	0.286356	0.529249	0.486491	0.766968	0.467437	0.43432	0.33749	0.51562	0.236476	0.418879	0.191214	0.249431	0.388297	0.464617	0.270974	0.348609
TG	TG(60:12)	TG(18:2/20:4/22:6)	18.556	1.02291	1.03067	0.419241	0.715095	0.693031	0.929897	0.813655	1.26079	0.471258	0.716351	0.587704	0.402927	0.476627	0.566062	0.74604	0.572877	0.469633	1.29958	0.54621	0.923075	0.476932	0.702346	0.827549	0.981309	1.11145	0.981012	0.680034	0.733726	0.73184	0.770975	0.470417	0.79455	1.01225	1.37211	0.950944	0.805077	0.682365	0.946631	0.460672	0.801278	0.342896	0.401523	0.596083	0.826802	0.425992	0.523798
TG	TG(60:13)	TG(18:2/20:5/22:6)	18.191	0.312328	0.471724	0.0814185	0.252291	0.292823	0.383222	0.348608	0.465175	0.169659	0.315295	0.225379	0.140195	0.206957	0.20518	0.248848	0.115514	0.216151	0.418831	0.155445	0.274527	0.152031	0.25366	0.302376	0.4615	0.437063	0.436973	0.259765	0.392733	0.328065	0.396339	0.156135	0.374567	0.448874	0.502516	0.481962	0.382862	0.351102	0.514458	0.206268	0.313359	0.143322	0.14197	0.182811	0.328814	0.174272	0.252805
TG	TG(60:14)	Not confirmed	17.805	0.0124118	0.0205437	0.00235399	0.00942657	0.0102591	0.0154758	0.010621	0.0178239	0.00558018	0.0111826	0.00725401	0.00442108	0.00770878	0.00802786	0.00762207	0.00260243	0.00770004	0.0155743	0.0047715	0.0103282	0.00441846	0.0102456	0.0145072	0.0185139	0.0164341	0.0154546	0.0092705	0.0161624	0.0113476	0.0165171	0.00605881	0.0164046	0.018655	0.0231322	0.0202093	0.0161527	0.0109327	0.0243175	0.00747723	0.0098537	0.00527949	0.00613296	0.00837891	0.0132814	0.00626672	0.0116236
TG	TG(61:3)	Not confirmed	21.07	0.0119843	0.00354449	0.00282547	0.00191801	0.00471978	0.0017422	0.00451299	0.00586143	0.00142935	0.00543239	0.00204403	0.00467418	0.00384349	0.000835773	0.0010361	0.00387632	0.00469794	0.0044558	0.0003612	0.00193781	0.000702854	0.00145032	0.0040856	0.00474571	0.00593907	0.00454517	0.00209187	0.00419995	0.0064986	0.00563646	0.00310641	0.00245174	0.00436777	0.00822435	0.0128543	0.0069517	0.00582712	0.0088008	0.000740656	0.00168588	0.0029584	0.00204479	0.00753184	0.000394175	0.00559517	0.00644381
TG	TG(61:4)	Not confirmed	20.837	0.00788927	0.0028685	0.00216567	0.000929856	0.00357957	0.000702299	0.00412496	0.00439001	0.000733101	0.00435691	0.00111035	0.00318651	0.00168317	0.000638261	0.00121484	0.00432921	0.00326727	0.00528753	0.000577882	0.00133437	0.000845227	0.00135345	0.00203914	0.00421718	0.00368002	0.00459284	0.00128354	0.00233448	0.00392911	0.00321155	0.00278253	0.00196271	0.00151993	0.00678872	0.00680933	0.00558967	0.00461434	0.00749913	0.000856704	0.00149817	0.00179424	0.00129204	0.00520316	0.00106239	0.00391382	0.00461277
TG	TG(61:5)	Not confirmed	20.722	0.0104079	0.00383012	0.00471142	0.00240516	0.00544588	0.00186147	0.00664823	0.00602066	0.000977546	0.00510404	0.00222583	0.00463194	0.00166526	0.00087839	0.0012634	0.00411966	0.00332799	0.00620007	0.00067426	0.00278585	0.000878197	0.00234025	0.00373995	0.00542468	0.00564502	0.00519942	0.00186171	0.00358512	0.00514405	0.00485179	0.00399033	0.00348921	0.00472423	0.00705198	0.00862416	0.00680899	0.00611454	0.00768902	0.00104963	0.00220694	0.00182268	0.0012485	0.00537008	0.00108384	0.00374847	0.00487409
TG	TG(61:6)	Not confirmed	20.499	0.0122077	0.00586662	0.00439348	0.00221825	0.00755335	0.00247012	0.00930274	0.00755046	0.00175987	0.00585628	0.00246931	0.00489148	0.00264012	0.00196535	0.00289605	0.00644905	0.00304627	0.00777844	0.000852663	0.00424498	0.00275615	0.00297706	0.00494198	0.0083305	0.00530401	0.00608192	0.00174633	0.0030555	0.00354296	0.00440142	0.00304049	0.00405695	0.00403251	0.00560865	0.00731832	0.00634493	0.00543638	0.00571316	0.00130031	0.00325813	0.00204645	0.00186921	0.0040979	0.00158364	0.00387371	0.00493143
TG	TG(61:12)	Not confirmed	18.734	0.00267834	0.00286817	0.00135554	0.00218415	0.00154584	0.00255325	0.00400384	0.00440406	0.0020831	0.00274156	0.00127165	0.00104223	0.00120493	0.00193121	0.00166728	0.00211078	0.00108371	0.00316095	0.000892271	0.00247146	0.00109054	0.00141495	0.00171258	0.00461183	0.00274151	0.00329742	0.00138265	0.00177797	0.00216212	0.00296441	0.00133143	0.0024858	0.00520031	0.00344053	0.00448614	0.00321697	0.00228883	0.00245143	0.00153869	0.00359562	0.00129633	0.00107843	0.0025519	0.00255575	0.00105287	0.0020029
TG	TG(61:13)	Not confirmed	18.355	0.0050278	0.00532374	0.000990904	0.00365145	0.00384246	0.00390877	0.00592421	0.00627907	0.00304759	0.00488037	0.00334572	0.00191295	0.00273196	0.00258023	0.00341915	0.0028568	0.00228078	0.00663639	0.00112456	0.00325188	0.00178973	0.00243084	0.00284993	0.0062313	0.00439084	0.00637351	0.00354602	0.00424936	0.00375951	0.00592566	0.00189246	0.00545712	0.00583145	0.00597741	0.00589092	0.00446372	0.00546463	0.00598057	0.00209841	0.00551119	0.00153642	0.00122027	0.00188265	0.00437309	0.00264468	0.00292253
TG	TG(62:2)	Not confirmed	21.423	0.00461998	0.00168204	0.000718865	0.000501884	0.00251369	0.000428722	0.00118585	0.00260644	0.000466885	0.00166745	0.000516734	0.00142469	0.00206715	0.000347148	0.000370987	0.00114942	0.00213223	0.00122842	0.000344462	0.000390978	0.000327734	0.000345552	0.00238941	0.00136705	0.00185259	0.00165399	0.000692686	0.00171867	0.00291113	0.00320732	0.00066641	0.000489349	0.00189109	0.00467824	0.00520962	0.00153312	0.00309412	0.00506219	0.000343223	0.000379566	0.000457547	0.000490292	0.00231095	0.000348337	0.00231941	0.00305177
TG	TG(62:3)	TG(-/20:1/24:1)	21.195	0.0282062	0.0105677	0.00903715	0.00620075	0.015963	0.00508285	0.00923825	0.0180867	0.00488387	0.0147315	0.00526655	0.0117753	0.0120348	0.00342226	0.00322568	0.0093975	0.0154886	0.00932212	0.000508332	0.00562038	0.00333278	0.00291327	0.0157284	0.00945017	0.0133165	0.0113356	0.00617416	0.0142835	0.0205575	0.0191629	0.00938773	0.00685294	0.0116831	0.022048	0.0349809	0.0165111	0.0185405	0.0262806	0.00268	0.00454379	0.00790796	0.00795802	0.0243823	0.00110853	0.0167336	0.0211371
TG	TG(62:4)	TG(18:2/20:1/24:1), TG(18:1/18:2/26:1)	20.942	0.0436313	0.0176782	0.0191094	0.010976	0.0247034	0.0101222	0.0141595	0.0293416	0.00980741	0.0256677	0.0091129	0.0202321	0.0184886	0.00630163	0.0068183	0.0159446	0.022916	0.0162531	0.0026724	0.0109466	0.00650781	0.00542427	0.0263234	0.014404	0.0183287	0.0167339	0.00943956	0.0265324	0.0344635	0.0309106	0.0180738	0.0128557	0.01533	0.0304344	0.0478189	0.0299766	0.0270149	0.0353029	0.00540653	0.00859638	0.0157556	0.0156993	0.0463325	0.00317169	0.0260435	0.0334098
TG	TG(62:6)	Not confirmed	20.607	0.0357362	0.0185806	0.0193591	0.0119953	0.0242928	0.00937855	0.0193179	0.028221	0.00744659	0.02225	0.00503696	0.0164205	0.0112298	0.00729688	0.00736272	0.0108431	0.0137077	0.0216013	0.00370584	0.00862478	0.00751549	0.0074269	0.02149	0.017182	0.0171343	0.0174942	0.00785121	0.0179265	0.0202085	0.0230965	0.0147183	0.0098647	0.0151542	0.0250585	0.0375186	0.0249101	0.0232655	0.031219	0.00489929	0.00627539	0.00880031	0.00915091	0.0310853	0.00434109	0.0197456	0.0251569
TG	TG(62:9)	Not confirmed	19.84	0.0088067	0.0087834	0.00702002	0.00459411	0.00542127	0.00488737	0.00448758	0.00698641	0.00247112	0.00897573	0.00196073	0.00414663	0.00229747	0.00312753	0.00168336	0.00755093	0.00324179	0.00690869	0.00222948	0.00994143	0.00286473	0.00407689	0.00792196	0.00771045	0.0074533	0.0047734	0.00193728	0.0042287	0.00574807	0.011114	0.00620114	0.00803054	0.00304849	0.00842401	0.0159268	0.0059491	0.00425061	0.00660897	0.00138915	0.00375117	0.00458999	0.00244704	0.010862	0.00261169	0.00465532	0.00469108
TG	TG(62:11)	TG(18:1/22:4/22:6)	19.253	0.0577659	0.0193909	0.0244005	0.0203034	0.0245216	0.0212696	0.0345271	0.0399976	0.0217625	0.0289439	0.0160103	0.0131376	0.00978818	0.0196541	0.018977	0.0359313	0.0226292	0.0634453	0.0171144	0.0713467	0.0275663	0.0253182	0.0217354	0.0533773	0.0341925	0.0407184	0.0207574	0.0176728	0.0230273	0.0259115	0.00977521	0.0184424	0.0193047	0.0556633	0.0228394	0.0361589	0.0362686	0.0264	0.0145494	0.0316131	0.0234571	0.0205214	0.0546772	0.0259225	0.0148485	0.0283969
TG	TG(62:12)	TG(18:2/22:4/22:6)	18.915	0.184873	0.11496	0.0593539	0.0695236	0.0777664	0.0819017	0.131486	0.123627	0.0822852	0.110442	0.0590272	0.0451244	0.0517787	0.0712722	0.0857356	0.0921289	0.059902	0.166851	0.0477276	0.171756	0.0752385	0.0687696	0.066568	0.145153	0.115725	0.137729	0.0680849	0.0816266	0.0802581	0.112841	0.0504993	0.110728	0.115161	0.145331	0.107493	0.121626	0.119563	0.109169	0.0474235	0.111918	0.0503333	0.0547004	0.096405	0.0941911	0.0536901	0.0682855
TG	TG(62:13)a	TG(18:2/22:5/22:6)	18.558	0.166796	0.097386	0.0462592	0.0569537	0.0917543	0.0715559	0.13341	0.144731	0.081695	0.126614	0.0577399	0.0365763	0.0490142	0.046938	0.0772518	0.0714634	0.0585077	0.137551	0.036481	0.0785461	0.0547155	0.0599459	0.0556919	0.145365	0.103506	0.132958	0.0497757	0.0972507	0.0539696	0.1003	0.0364633	0.115528	0.118229	0.149204	0.107827	0.0832033	0.0994415	0.116767	0.0454421	0.0860736	0.0312642	0.0516549	0.0576502	0.0795494	0.0514106	0.06893
TG	TG(62:13)b	TG(18:1/22:6/22:6)	18.758	0.217743	0.228671	0.107291	0.154422	0.152021	0.162181	0.253375	0.230821	0.13736	0.167912	0.147739	0.0927662	0.105459	0.1326	0.170057	0.178366	0.101019	0.288625	0.0952433	0.178571	0.124469	0.160127	0.116496	0.212537	0.267323	0.31342	0.202407	0.132112	0.145952	0.232934	0.0889955	0.180046	0.252376	0.226611	0.172022	0.181279	0.214455	0.17486	0.104571	0.278098	0.0567734	0.0764078	0.0896332	0.224543	0.106958	0.106884
TG	TG(62:14)	TG(18:2/22:6/22:6)	18.36	0.503169	0.445904	0.170613	0.329842	0.347176	0.446879	0.539954	0.557196	0.290613	0.436578	0.342895	0.19629	0.220778	0.269046	0.392787	0.358157	0.192348	0.59087	0.212362	0.413172	0.249433	0.308657	0.316804	0.491415	0.530369	0.634265	0.366737	0.315907	0.350272	0.419506	0.180617	0.400138	0.546359	0.523881	0.386197	0.398961	0.44207	0.373501	0.216131	0.530428	0.126795	0.136387	0.201354	0.474266	0.218926	0.203514
TG	TG(62:15)	TG(20:4/20:5/22:6)	18.008	0.0219188	0.0298778	0.00644575	0.0202965	0.0163817	0.0282071	0.0221801	0.0366814	0.0121674	0.017287	0.0142348	0.00872667	0.011181	0.0147854	0.0155754	0.00991924	0.0114926	0.0316876	0.0104908	0.0236252	0.00944798	0.0199767	0.0280487	0.0309842	0.0291322	0.0285413	0.0174587	0.0186356	0.0170187	0.0223861	0.00895539	0.0242671	0.0292272	0.0433759	0.0203465	0.0256862	0.0183311	0.0306665	0.0134027	0.0221624	0.00823033	0.00932522	0.0179082	0.0287705	0.0110101	0.0168303
TG	TG(62:16)	Not confirmed	17.609	0.00120376	0.00293039	0.000321259	0.00176997	0.000982896	0.00280391	0.00128814	0.00345059	0.000914299	0.00115779	0.000767607	0.000335117	0.000971098	0.00124509	0.000977368	0.000279424	0.00127802	0.00203325	0.000759027	0.00175959	0.000379259	0.001874	0.00401091	0.00393674	0.00180567	0.001588	0.00100684	0.00185878	0.000921622	0.00172774	0.000432927	0.00213572	0.00195306	0.00494785	0.0017249	0.00250993	0.00113718	0.00574361	0.00131628	0.00170926	0.00101273	0.000977766	0.00186071	0.00222996	0.000733143	0.00247795
TG	TG(64:3)	Not confirmed	21.431	0.00553216	0.00186968	0.00124308	0.00083824	0.00279452	0.000698188	0.00121101	0.00341817	0.00100962	0.0028651	0.000612369	0.00215192	0.00217102	0.000460582	0.000497737	0.00178139	0.00289302	0.00131632	0.000385738	0.000555031	0.000367006	0.000388449	0.00314203	0.00148625	0.00263823	0.00184754	0.000910388	0.0024817	0.00411099	0.00411693	0.0012906	0.000786733	0.00211847	0.00489388	0.00705494	0.00261165	0.00369041	0.00548636	0.000395834	0.000532004	0.00107062	0.00118593	0.00439456	0.00039141	0.00320385	0.00440233
TG	TG(64:4)	TG(18:2/20:1/26:1)	21.197	0.00930953	0.00352815	0.00412418	0.00234179	0.0055715	0.00178176	0.00214685	0.0059981	0.00210551	0.00576883	0.00155132	0.00448216	0.00402212	0.000895598	0.0010113	0.00332016	0.00574593	0.0025049	0.000292747	0.00205713	0.000716623	0.000784382	0.0058062	0.00296455	0.00399247	0.00321563	0.00201774	0.00575531	0.00807274	0.00708881	0.0036174	0.00284517	0.00349199	0.00677164	0.0114581	0.00677897	0.00671446	0.00874239	0.0010474	0.00141879	0.00312182	0.00303775	0.0103085	0.000671	0.00666123	0.00851499
TG	TG(64:5)	Not confirmed	21.137	0.00807267	0.00463149	0.00342729	0.00248991	0.00410984	0.00144046	0.00320774	0.00492235	0.00194199	0.00380213	0.00173013	0.00321586	0.00259801	0.000899527	0.000909853	0.00228917	0.00356321	0.00356988	0.000325345	0.00183237	0.000778385	0.000845902	0.00461373	0.00308251	0.00363315	0.00336077	0.00125386	0.00327974	0.00475327	0.00437097	0.00284426	0.00192914	0.00543162	0.00592755	0.00883791	0.00468214	0.0047776	0.0059031	0.000592988	0.00109415	0.000891181	0.00123877	0.00506515	0.000338662	0.00376221	0.00481146
TG	TG(64:6)	Not confirmed	20.86	0.0112316	0.00550029	0.00580725	0.00356855	0.00673515	0.00214431	0.00382643	0.00839759	0.00212091	0.00627576	0.00210317	0.00424298	0.0032481	0.00169251	0.00147432	0.00372373	0.00406712	0.00510337	0.000535361	0.00340052	0.00178744	0.000946053	0.00652601	0.00440387	0.00480878	0.00441	0.00194683	0.00579399	0.0072887	0.00748676	0.00463929	0.00336426	0.00519719	0.00836698	0.011447	0.00835483	0.0078617	0.0105209	0.00147376	0.00189839	0.00235976	0.00233387	0.0109156	0.000744838	0.0058176	0.00783799
TG	TG(64:8)	Not confirmed	20.464	0.0132407	0.00621305	0.00604681	0.00394713	0.0094773	0.00333144	0.00776431	0.0102489	0.00306177	0.00811522	0.00402842	0.00616998	0.00391302	0.00317083	0.00327797	0.00663399	0.00519792	0.00781297	0.00147236	0.00677055	0.00372842	0.00406236	0.0079032	0.00681595	0.00705471	0.00549977	0.00393433	0.00465083	0.00609424	0.00928125	0.00468987	0.0048866	0.00415941	0.00788679	0.00913946	0.00858065	0.00799009	0.0116666	0.00150878	0.00430573	0.00455082	0.00387884	0.0132209	0.00230154	0.0078224	0.00827182
TG	TG(64:9)	Not confirmed	20.192	0.0128565	0.00572461	0.00729306	0.00621927	0.0116385	0.00479445	0.00546984	0.00984138	0.00561565	0.0102077	0.0036793	0.00499914	0.00453163	0.00356943	0.00517148	0.00986794	0.00521941	0.00966161	0.00273792	0.00738974	0.00589261	0.00342263	0.00719696	0.00796572	0.00595009	0.00633355	0.00649376	0.00782279	0.00751745	0.00873253	0.00461759	0.00986008	0.0044	0.00725772	0.00704228	0.00929617	0.00808726	0.0103082	0.00265187	0.00479304	0.00478126	0.00494136	0.0165044	0.0037317	0.00924469	0.00894408
TG	TG(64:15)	Not confirmed	18.394	0.00959597	0.00658249	0.00491431	0.00863021	0.00448993	0.00869739	0.00959541	0.0139175	0.00525197	0.00582988	0.00450884	0.00301728	0.00351995	0.00725722	0.00541564	0.00626021	0.00469498	0.0167433	0.00482595	0.0191475	0.00621127	0.00714329	0.0117676	0.0156058	0.00748651	0.00615843	0.00488463	0.00323654	0.00408611	0.00380107	0.00210103	0.0056866	0.00580627	0.0172942	0.00404738	0.00874714	0.00462435	0.00716901	0.00384379	0.00859011	0.00513068	0.00531718	0.0145792	0.00988464	0.0048172	0.00642951
TG	TG(64:16)	TG(20:4/22:6/22:6)	18.19	0.0168742	0.0162772	0.00771715	0.0194204	0.00954535	0.022665	0.0188761	0.0292471	0.0110385	0.010695	0.0114564	0.00696157	0.00754887	0.0123837	0.0133924	0.0112693	0.00661015	0.0286284	0.00998683	0.0254934	0.00894686	0.0175654	0.0207321	0.0225939	0.0195831	0.0168548	0.0134141	0.00703201	0.00867083	0.0097862	0.00570145	0.0126137	0.0164497	0.0322249	0.00693451	0.0140803	0.00934314	0.0124748	0.00887654	0.018273	0.00499219	0.00613401	0.0172579	0.0250187	0.00735195	0.00885167
TG	TG(64:17)	Not confirmed	17.808	0.00254858	0.00361098	0.000713581	0.00345975	0.00166512	0.00479439	0.00349373	0.00602527	0.00170464	0.00231944	0.00185392	0.00100786	0.00167714	0.00265561	0.00182853	0.000991312	0.00149211	0.00493563	0.00128622	0.00358641	0.00148884	0.00295949	0.00431895	0.00614238	0.00314057	0.00269261	0.00281348	0.0018302	0.0017301	0.00217845	0.000908505	0.00321156	0.00245631	0.00673362	0.00138222	0.00334839	0.00235362	0.00526018	0.00209589	0.00311757	0.000981044	0.00133994	0.00377601	0.00448459	0.00131357	0.00245935
[truncated: 2 more columns]

## Sheet: Supplementary Table 2
Supplementary Table 2 Normalized levels of extracted lipids from rat liver
			ID	JEP01_G1 (F25)	JEP07_G1 (F31)	JEP13_G1 (F37)	JEP19_G1 (F43)	JEP25_G1 (F49)	JEP31_G1 (F55)	JEP37_G1 (F61)	JEP43_G1 (F67)	JEP02_G2 (F26)	JEP08_G2 (F32)	JEP14_G2 (F38)	JEP20_G2 (F44)	JEP26_G2 (F50)	JEP32_G2 (F56)	JEP38_G2 (F62)	JEP44_G2 (F68)	JEP03_G3 (F27)	JEP09_G3 (F33)	JEP15_G3 (F39)	JEP21_G3 (F45)	JEP27_G3 (F51)	JEP33_G3 (F57)	JEP39_G3 (F63)	JEP45_G3 (F69)	JEP04_G4 (F28)	JEP10_G4 (F34)	JEP16_G4 (F40)	JEP22_G4 (F46)	JEP28_G4 (F52)	JEP34_G4 (F58)	JEP40_G4 (F64)	JEP46_G4 (F70)	JEP05_G5 (F29)	JEP11_G5 (F35)	JEP17_G5 (F41)	JEP23_G5 (F47)	JEP29_G5 (F53)	JEP35_G5 (F59)	JEP41_G5 (F65)	JEP47_G5 (F71)	JEP06_G6 (F30)	JEP12_G6 (F36)	JEP18_G6 (F42)	JEP24_G6 (F48)	JEP30_G6 (F54)	JEP36_G6 (F60)
			Treatment	Control	Control	Control	Control	Control	Control	Control	Control	30 mg/kg	30 mg/kg	30 mg/kg	30 mg/kg	30 mg/kg	30 mg/kg	30 mg/kg	30 mg/kg	100 mg/kg	100 mg/kg	100 mg/kg	100 mg/kg	100 mg/kg	100 mg/kg	100 mg/kg	100 mg/kg	Control	Control	Control	Control	Control	Control	Control	Control	30 mg/kg	30 mg/kg	30 mg/kg	30 mg/kg	30 mg/kg	30 mg/kg	30 mg/kg	30 mg/kg	100 mg/kg	100 mg/kg	100 mg/kg	100 mg/kg	100 mg/kg	100 mg/kg
			Duration of treatment	7 days	7 days	7 days	7 days	7 days	7 days	7 days	7 days	7 days	7 days	7 days	7 days	7 days	7 days	7 days	7 days	7 days	7 days	7 days	7 days	7 days	7 days	7 days	7 days	14 days	14 days	14 days	14 days	14 days	14 days	14 days	14 days	14 days	14 days	14 days	14 days	14 days	14 days	14 days	14 days	14 days	14 days	14 days	14 days	14 days	14 days
Class	Lipid	Confirmed structure	RT
Cer	Cer(d40:1)	Not confirmed	17.056	0.0127616	0.0310065	0.0127676	0.0238319	0.0254521	0.0304622	0.029063	0.0326567	0.0192936	0.0188459	0.0419598	0.0379797	0.0152658	0.0181768	0.0228951	0.0221531	0.0234222	0.0377415	0.0414004	0.0323539	0.033831	0.04712	0.031836	0.0344508	0.01065	0.0193811	0.0298979	0.0249687	0.012616	0.0261254	0.0269445	0.0266299	0.0194022	0.0311838	0.0326503	0.0387626	0.015072	0.01231	0.0121521	0.0155528	0.0278335	0.0252926	0.0392574	0.044124	0.0323126	0.038186
Cer	Cer(d41:1)	Cer(d18:1/23:0)	17.413	0.0296637	0.0600988	0.0441128	0.0484195	0.0547598	0.0571258	0.0683847	0.0627942	0.0465988	0.0449689	0.075852	0.074121	0.0332074	0.0423664	0.0375831	0.0552598	0.0491171	0.0713083	0.0610026	0.0694479	0.0661805	0.0704235	0.0533883	0.0538561	0.0358011	0.0414285	0.0571691	0.0520766	0.0288267	0.0522216	0.0526265	0.0523734	0.0397111	0.0627506	0.056752	0.0649786	0.044716	0.0317741	0.040296	0.0415466	0.0482741	0.0656881	0.0891006	0.0853035	0.0786128	0.0748222
Cer	Cer(d42:1)	Cer(d18:1/24:0)	17.74	0.267172	0.360189	0.345766	0.364096	0.346466	0.40045	0.406435	0.37201	0.253712	0.300048	0.454994	0.398911	0.248194	0.331075	0.226772	0.303531	0.28421	0.0495355	0.300136	0.313934	0.32875	0.339817	0.349966	0.272007	0.178765	0.306701	0.358087	0.277119	0.22033	0.325898	0.296564	0.351458	0.263559	0.366913	0.346716	0.443008	0.263616	0.200984	0.233582	0.249287	0.286351	0.435989	0.620839	0.561378	0.446654	0.401199
Cer	Cer(d42:2)	Cer(d18:1/24:1)	17.002	0.100638	0.210767	0.117125	0.137862	0.135185	0.231475	0.198525	0.19156	0.17447	0.149158	0.266887	0.208799	0.10129	0.0991848	0.128525	0.12436	0.158091	0.195852	0.181186	0.235565	0.240825	0.271963	0.215712	0.200499	0.121333	0.229869	0.18949	0.212475	0.0943476	0.305739	0.219069	0.193435	0.154535	0.170192	0.172699	0.232606	0.110445	0.101303	0.0690062	0.111056	0.157395	0.167844	0.192537	0.274465	0.216988	0.219002
Cer	Cer(d42:3)	Cer(d18:2/24:1), Cer(d18:1/24:2)	16.324	0.0859033	0.117146	0.0713289	0.069345	0.0986448	0.103412	0.110472	0.0878473	0.0841675	0.0764261	0.080619	0.1005	0.0895916	0.0669586	0.0785687	0.072985	0.0968037	0.082899	0.0887987	0.11101	0.106565	0.0957944	0.0898606	0.060917	0.0559208	0.120207	0.0744174	0.0984215	0.0456152	0.114424	0.0982524	0.0874042	0.0492476	0.0629301	0.07919	0.0891954	0.0805682	0.062165	0.0502137	0.0512628	0.0930148	0.0848655	0.0718734	0.109406	0.0730245	0.0970742
Cer	Cer(d43:1)	Cer(d18:1/25:0)	17.938	0.0261897	0.0301272	0.0283687	0.0394918	0.0393186	0.0352356	0.0278052	0.0741818	0.0392392	0.044809	0.0702932	0.0310897	0.0260629	0.0378094	0.025135	0.0465279	0.0381138	0.0082987	0.0249692	0.0442684	0.0462387	0.0345569	0.0293648	0.0561382	0.0256632	0.0213041	0.0396819	0.0425334	0.0170298	0.0370358	0.0223287	0.0334847	0.0443053	0.0606793	0.0582278	0.0845999	0.0250529	0.0283168	0.0126633	0.033445	0.0309731	0.0536221	0.0733053	0.0814952	0.0745156	0.0477048
CL	CL(68:4)	Not confirmed	18.448	0.0370742	0.0576158	0.026836	0.0184175	0.0413051	0.0212231	0.034372	0.015871	0.00670686	0.0389871	0.00714382	0.0458897	0.0362138	0.0330565	0.0361713	0.0273556	0.0133721	0.0311078	0.0163435	0.0291042	0.021428	0.0189138	0.0281926	0.0427499	0.0679752	0.0899408	0.132842	0.05961	0.0318904	0.0815482	0.0600045	0.0661675	0.0503232	0.0413419	0.0492288	0.0532413	0.0408369	0.0660911	0.0316703	0.0300764	0.0107363	0.0374016	0.0346789	0.0419934	0.0218017	0.0421672
CL	CL(68:5)	Not confirmed	18.137	0.134514	0.187369	0.0622253	0.0749424	0.102495	0.0867069	0.11702	0.0847299	0.0308263	0.118963	0.034345	0.0835924	0.107763	0.0842998	0.109537	0.0769205	0.0701396	0.0917893	0.0588634	0.100135	0.0659702	0.0854837	0.0924457	0.160869	0.192921	0.184248	0.282483	0.185556	0.0931639	0.170385	0.160563	0.194213	0.143124	0.17792	0.144669	0.126803	0.148321	0.210351	0.0919349	0.0908737	0.0410062	0.102105	0.0787769	0.156119	0.0788382	0.166975
CL	CL(68:6)	Not confirmed	17.815	0.201313	0.316467	0.0677546	0.0895535	0.105081	0.0888553	0.203725	0.103041	0.0431159	0.157706	0.0589135	0.102978	0.173591	0.0970646	0.152535	0.0867508	0.0959616	0.116214	0.067245	0.122849	0.0914648	0.126689	0.120359	0.238546	0.266303	0.242804	0.344199	0.317494	0.104565	0.298207	0.221784	0.292663	0.19884	0.253937	0.274415	0.179365	0.353976	0.309076	0.129639	0.111453	0.0744361	0.13531	0.0925114	0.219992	0.115271	0.268983
CL	CL(70:4)	Not confirmed	18.775	0.129009	0.137052	0.176054	0.074139	0.179185	0.109616	0.115353	0.0719066	0.0400078	0.146838	0.0545647	0.286829	0.130191	0.131654	0.141481	0.112897	0.0884006	0.180639	0.0846003	0.164875	0.132611	0.115914	0.110435	0.177896	0.190127	0.377329	0.421907	0.17618	0.178742	0.295951	0.20846	0.352919	0.211198	0.253069	0.183307	0.233118	0.114764	0.205212	0.11725	0.120313	0.06033	0.165838	0.251574	0.137305	0.0931314	0.137739
CL	CL(70:5)	Not confirmed	18.477	0.561245	0.613239	0.44328	0.324854	0.484501	0.359789	0.550864	0.299479	0.154147	0.540891	0.164571	0.578382	0.544631	0.462568	0.532267	0.547865	0.325143	0.529518	0.274771	0.45539	0.431063	0.373706	0.353846	0.612483	0.619169	0.830252	1.15045	0.532607	0.388719	0.68438	0.542937	0.840695	0.543917	0.667326	0.528502	0.581539	0.533376	0.614416	0.474124	0.473243	0.233646	0.516665	0.522881	0.602653	0.381998	0.605701
CL	CL(70:6)	CL(16:1/18:1/18:2/18:2)	18.165	1.22809	1.56106	0.604878	0.747849	0.893138	0.66302	1.30244	0.669888	0.335691	1.15181	0.424882	0.902087	1.11972	0.905369	1.10273	1.016	0.755165	0.987502	0.497358	0.943456	0.852597	0.9402	0.797429	1.45528	1.27103	1.47099	2.1048	1.30705	0.70302	1.49522	1.42352	1.79919	1.10846	1.35225	1.25819	1.08924	1.56638	1.59705	0.954305	0.941854	0.532537	1.01798	0.802226	1.46846	0.933746	1.59782
CL	CL(70:7)	CL(16:1/18:2/18:2/18:2)	17.852	1.97591	2.70594	0.96293	1.12029	1.35868	1.13064	2.25845	1.32852	0.593351	1.82776	0.786734	1.32185	2.01136	1.28611	1.80227	1.32675	1.31098	1.40426	0.78252	1.303	1.46682	1.68402	1.34787	2.38658	2.1378	2.24377	2.31504	2.40755	1.1531	2.77127	1.94527	2.74607	1.71655	2.28459	2.58571	2.02803	3.02436	2.64135	1.56601	1.31033	0.919234	1.62477	1.20219	2.17949	1.5894	2.61204
CL	CL(70:8)	Not confirmed	17.586	0.0477838	0.0824552	0.0284364	0.0205232	0.0329192	0.0329377	0.0429058	0.0288835	0.0104919	0.0431325	0.0118769	0.034907	0.0558567	0.0301609	0.0476675	0.0313974	0.0309318	0.0372306	0.0317884	0.0560838	0.0314993	0.0416318	0.0572224	0.0665017	0.0452442	0.0463193	0.0633543	0.0684463	0.0211347	0.0657382	0.0430354	0.0573932	0.0383789	0.0639325	0.0637859	0.0385995	0.0585201	0.0546138	0.0354899	0.0301378	0.0202779	0.0533421	0.0457996	0.0625868	0.0396457	0.0607764
CL	CL(71:6)	Not confirmed	18.358	0.0567622	0.0802422	0.0370638	0.0496105	0.0489602	0.0332994	0.0685874	0.0331137	0.0174112	0.064589	0.0222953	0.0539964	0.0687687	0.0566768	0.060337	0.0706679	0.0405353	0.0662459	0.0328223	0.0842398	0.0389893	0.0608399	0.0445245	0.083706	0.0651551	0.0902465	0.112537	0.0484866	0.0393227	0.0634189	0.071038	0.0830766	0.0651041	0.0772686	0.0626824	0.0655877	0.0717524	0.0808626	0.0625962	0.0634893	0.0278123	0.0664094	0.0657914	0.0973013	0.0613037	0.0831575
CL	CL(71:7)	Not confirmed	18.066	0.0998873	0.133203	0.0648172	0.0716492	0.0722011	0.0660393	0.123945	0.0739716	0.0321367	0.100912	0.0500516	0.0905484	0.115425	0.0812304	0.0960569	0.0996171	0.0956206	0.095567	0.0607138	0.0895467	0.0852095	0.118152	0.104072	0.138017	0.110715	0.125254	0.129541	0.11936	0.0494137	0.108869	0.0940023	0.137306	0.103894	0.130226	0.137962	0.125502	0.138833	0.135289	0.100183	0.0916946	0.0632742	0.109964	0.0995564	0.148221	0.113093	0.125161
CL	CL(72:5)	Not confirmed	18.798	0.131557	0.155499	0.155149	0.115487	0.151798	0.151783	0.125719	0.0918653	0.0242096	0.169627	0.0532298	0.200794	0.1744	0.196969	0.184411	0.223417	0.103649	0.212076	0.10919	0.226079	0.178321	0.126776	0.180304	0.207276	0.188721	0.254925	0.386538	0.114199	0.100733	0.166377	0.189137	0.20292	0.157086	0.215763	0.115441	0.185818	0.125473	0.149639	0.155652	0.163459	0.0798974	0.186228	0.192871	0.186795	0.123022	0.189098
CL	CL(72:6)	CL(18:1/18:1/18:2/18:2)	18.503	4.57129	4.60225	3.68254	3.16641	3.65031	2.99627	3.84053	2.77781	1.59505	4.06036	1.72035	4.12684	4.5722	4.24476	4.18714	5.10093	3.64538	4.70794	3.06669	5.23605	4.35356	3.59792	4.01153	4.51686	4.29942	5.79722	6.24847	3.4059	2.65414	3.29604	4.27952	5.28485	3.93615	4.42225	3.51472	4.4174	4.0167	4.43227	3.95188	3.85351	2.37599	4.46278	4.16553	4.96611	4.45294	3.90281
CL	CL(72:7)	CL(18:1/18:2/18:2/18:2)	18.225	10.1076	10.0978	9.63702	8.72733	10.0056	9.8561	10.489	8.6316	4.91125	9.76422	5.89247	10.3244	10.9287	10.3506	10.7454	11.2683	9.54759	10.5113	8.43915	11.6094	10.7383	9.54937	10.9083	11.9859	9.29313	11.6048	10.9479	8.52803	7.28372	9.39004	9.80278	10.866	8.28131	11.1745	9.66424	10.2609	10.1302	9.98388	9.92238	9.71305	6.69112	10.1433	11.3912	10.8738	10.141	11.4888
CL	CL(72:8)	CL(18:2/18:2/18:2/18:2)	17.927	14.8894	13.8135	15.0731	12.4954	14.0398	16.1554	15.322	14.727	8.66453	14.1526	10.2119	14.976	16.479	14.0018	14.7868	14.9844	16.1901	14.3951	14.1834	14.822	15.7663	13.696	17.1449	15.1054	12.6	14.4268	11.39	13.9885	10.7944	14.2979	11.0721	13.5706	10.7463	15.0329	14.0989	17.2403	16.0165	13.8746	14.299	12.8776	10.8471	14.8796	17.0379	14.8593	15.1805	14.5952
CL	CL(72:9)	CL(18:2/-/-/-)	17.655	0.613492	0.60511	0.561877	0.427196	0.427975	0.604694	0.441506	0.510744	0.269842	0.517879	0.315132	0.617075	0.621429	0.471895	0.567739	0.486612	0.512936	0.530964	0.541172	0.634101	0.576652	0.51291	0.732084	0.607592	0.478169	0.570532	0.509201	0.589021	0.383468	0.556694	0.390648	0.512901	0.450255	0.676193	0.614327	0.563055	0.61266	0.488984	0.518041	0.437761	0.35142	0.596964	0.741191	0.622495	0.517087	0.578863
CL	CL(73:7)	Not confirmed	18.404	0.0835847	0.0893697	0.0484327	0.0815059	0.066428	0.0650683	0.0876315	0.0401236	0.0302772	0.074379	0.042134	0.0997685	0.113529	0.0760779	0.0747667	0.0657516	0.0952537	0.0992676	0.0756976	0.11977	0.0932101	0.0926427	0.0688818	0.0859265	0.0833595	0.118796	0.102759	0.0646684	0.0579126	0.0648095	0.0489025	0.088404	0.0771332	0.0929466	0.0806874	0.0944878	0.0832769	0.0895249	0.0844109	0.0469874	0.0661908	0.0949755	0.114804	0.117301	0.108216	0.0999016
CL	CL(73:8)	Not confirmed	18.111	0.0608567	0.0633346	0.0714453	0.0562815	0.0639413	0.0480694	0.0588967	0.0454527	0.0217656	0.0567935	0.0304233	0.0794844	0.0709334	0.0692856	0.0624182	0.0763519	0.0840278	0.0728929	0.0677142	0.0822123	0.0718822	0.0579674	0.0766975	0.0647852	0.0473494	0.0762378	0.0624752	0.0379941	0.0440897	0.0375852	0.0429333	0.0681967	0.0565209	0.071604	0.0726921	0.0772738	0.0581235	0.0758635	0.0668402	0.0570667	0.0523396	0.0721642	0.0944447	0.0893144	0.0777154	0.0762371
CL	CL(74:7)	CL(18:2/-/-/-)	18.555	1.10054	1.06275	1.50155	1.13659	1.14313	1.17206	1.05788	0.866401	0.480228	1.0566	0.650216	1.4828	1.40465	1.58603	1.36068	1.77413	1.55446	1.57556	1.50095	1.96413	1.66057	1.13974	1.41772	1.32175	0.796411	1.27471	1.27278	0.647894	0.710521	0.791205	0.893921	1.00922	0.804249	1.05147	0.809652	1.10003	0.847179	0.948645	1.16746	0.941581	1.01622	1.35149	1.87472	1.44886	1.4366	1.34225
CL	CL(74:8)	CL(18:2/18:2/18:2/20:2)	18.287	2.91785	2.87598	3.0272	1.74365	2.56446	3.05656	2.73483	2.70653	1.50436	2.76239	1.76102	3.06227	3.45927	3.69402	3.13036	3.88072	3.7397	2.96495	3.38606	2.4533	3.27061	2.498	3.42139	3.19616	1.96337	3.10628	3.12488	1.77641	2.03218	1.47076	2.55345	2.42377	2.11707	2.82679	2.43358	2.99306	2.41707	2.33818	2.87834	2.3343	2.56336	3.28642	3.78007	2.87868	3.48227	1.95972
CL	CL(74:9)	CL(18:2/18:2/18:2/20:3)	18.022	2.82613	3.53012	2.85457	2.5457	2.41532	2.67185	2.71469	2.35167	1.28721	2.77295	1.52159	2.80605	2.78542	3.00234	2.64771	2.88134	2.98501	2.62645	2.04258	3.27911	2.92534	2.3524	3.07989	2.95459	2.97704	3.65968	4.07625	2.09082	2.2635	3.26086	3.43285	3.37999	2.97277	3.42594	3.95541	3.14482	2.91743	2.90615	2.76111	2.49362	1.79777	2.43483	3.05696	3.90716	3.24712	3.44729
CL	CL(76:10)	Not confirmed	18.111	0.220753	0.320449	0.214092	0.170102	0.220201	0.157257	0.144644	0.212576	0.00872718	0.247762	0.095587	0.197433	0.222066	0.300632	0.276416	0.288166	0.231766	0.0206086	0.219766	0.199232	0.230722	0.159133	0.324858	0.222367	0.25192	0.362013	0.574717	0.136355	0.191338	0.159303	0.29626	0.307886	0.269244	0.294303	0.299041	0.331145	0.205507	0.201951	0.239052	0.238094	0.172574	0.30742	0.27198	0.393361	0.322356	0.299975
CL	CL(76:12)	CL(18:2/-/-/-)	17.702	0.467809	0.730678	0.726483	0.57316	0.549111	0.631189	0.516831	0.450716	0.313861	0.680243	0.314754	0.673975	0.542585	0.720588	0.643165	0.691963	0.763308	0.751857	0.677369	1.22565	1.04236	0.763557	0.951521	0.848183	0.799819	0.898881	1.43852	0.387485	0.338895	0.618679	0.970141	0.795241	0.883885	0.876746	0.628398	0.635279	0.458133	0.648673	0.62815	0.731095	0.53882	0.799115	1.02814	1.24882	0.711823	0.729196
CL	CL(78:13)	Not confirmed	17.784	0.0184631	0.05715	0.0313865	0.0322322	0.0269469	0.024405	0.0334256	0.0126879	0.00815675	0.0350855	0.00999376	0.0337356	0.0276677	0.0571805	0.0290788	0.0324828	0.0279525	0.0500649	0.0247102	0.0690165	0.0501725	0.042028	0.0537473	0.0575077	0.0588695	0.0757074	0.198543	0.0140147	0.016653	0.0349946	0.112528	0.061942	0.0846941	0.0613065	0.0502955	0.0341726	0.0184648	0.0307684	0.0370828	0.0423733	0.0231118	0.0384176	0.046709	0.104207	0.0454713	0.054324
FA	FA(18:0)	FA(18:0)	8.924	0.266564	0.204368	0.120125	0.120467	0.0920714	0.120947	0.0718554	0.18928	0.0146242	0.0678134	0.0831867	0.0576054	0.134458	0.0844007	0.0930504	0.129377	0.116861	0.0541679	0.0660099	0.0757707	0.0565269	0.0207134	0.103307	0.0517117	0.0198303	0.0250141	0.0583044	0.016059	0.0040217	0.0136707	0.0209918	0.0191959	0.00633745	0.011862	0.0141257	0.0146924	0.0149638	0.01045	0.0174647	0.0116423	0.00413955	0.00858633	0.0116123	0.00707224	0.00660134	0.00756118
GM3	GM3(d34:1)	GM3(d34:1)	10.094	0.0288581	0.0545427	0.0416559	0.0312744	0.029555	0.046095	0.054005	0.0509989	0.0281781	0.0540981	0.0439492	0.0479097	0.0112778	0.0263335	0.0353481	0.0369738	0.0250598	0.0470337	0.0447819	0.0458714	0.0501885	0.0530385	0.058583	0.0760011	0.0315081	0.0736071	0.0866608	0.0355555	0.0332751	0.0530454	0.0551598	0.0464968	0.0430881	0.0577673	0.0334251	0.0421066	0.0318562	0.0380454	0.0199901	0.0276469	0.0182209	0.0358979	0.0442515	0.0388825	0.03653	0.044218
GM3	GM3(d42:1)	GM3(d18:1/24:0)	15.519	0.0545095	0.0866114	0.0826531	0.0708951	0.0661685	0.071605	0.0798809	0.0779451	0.0395832	0.0973199	0.0610967	0.122247	0.0400914	0.0688436	0.0717371	0.0691409	0.0611054	0.10605	0.048116	0.0843557	0.0672192	0.0864448	0.088617	0.0862889	0.0390633	0.075537	0.068816	0.0488443	0.0449396	0.0519819	0.0533174	0.0571812	0.0657546	0.110969	0.0636418	0.0889148	0.0467429	0.0442764	0.0489359	0.0620581	0.0416249	0.0817961	0.125665	0.10469	0.0646938	0.0971193
GM3	GM3(d42:2)	GM3(d42:2)	14.409	0.0470738	0.0856772	0.0491936	0.0551032	0.0481921	0.0771203	0.0864664	0.0683724	0.0379783	0.0834556	0.060079	0.0988085	0.0260128	0.0455575	0.0656767	0.0554905	0.0358881	0.0769692	0.0604031	0.0675885	0.0793736	0.0886251	0.0972915	0.108442	0.0688078	0.116206	0.124516	0.0549952	0.0637595	0.0954259	0.0749807	0.0910617	0.071335	0.0822686	0.0716198	0.067317	0.0391259	0.0434977	0.0325726	0.0432038	0.0338908	0.0581117	0.0626451	0.0892601	0.0517543	0.0508989
LPC	LPC(16:0)	LPC(16:0)	4.748	1.00421	1.10196	0.999141	0.830912	0.850373	0.958555	1.07367	1.01671	0.669454	0.852431	0.926637	0.918107	1.01286	1.08916	1.13707	1.0921	0.958053	1.03049	0.931991	1.03395	1.25879	1.10169	1.0353	1.16976	0.955095	1.35424	1.37142	1.15876	0.709829	1.20103	0.961753	1.11281	0.84518	1.12427	0.88784	1.17139	1.04489	1.03219	1.05031	1.0977	0.842659	1.17136	1.10943	1.2976	1.26041	1.30991
LPC	LPC(18:0)a	LPC(18:0)	5.72	0.0595714	0.106176	0.0492294	0.0464419	0.0282897	0.0418267	0.0474325	0.0493901	0.0348336	0.0410917	0.0747705	0.0443571	0.028701	0.043691	0.0392078	0.0287702	0.0272021	0.0449628	0.0242642	0.0330082	0.0283426	0.0430454	0.0332618	0.0362397	0.0719646	0.0911756	0.0702841	0.0629007	0.0325913	0.0598117	0.0982817	0.0532193	0.0670169	0.0813834	0.0675964	0.0612629	0.0481369	0.0415771	0.0310478	0.0444553	0.0182724	0.0552794	0.040809	0.0464708	0.0305253	0.0300011
LPC	LPC(18:0)b	LPC(18:0)	6.02	0.989171	1.38561	0.992346	0.759979	0.779211	1.0796	1.01734	0.947866	0.591021	0.769397	1.02966	1.10512	0.718008	0.801981	0.832335	0.727362	0.54648	0.748954	0.503894	0.645065	0.716621	0.79486	0.71414	0.732957	1.19384	1.58838	1.46075	1.32104	0.963157	1.3936	1.36723	1.44684	1.15435	1.24119	1.39619	1.2679	1.0625	1.0909	0.929384	0.910724	0.459476	0.831388	0.811793	0.816004	0.712366	0.608963
LPC	LPC(18:1)	LPC(18:1)	4.952	0.0709507	0.0869084	0.0685288	0.0712723	0.050895	0.080936	0.065269	0.0818713	0.0408891	0.0793027	0.0802138	0.0642955	0.076107	0.089983	0.0884095	0.0868148	0.0735503	0.09842	0.0888007	0.0863184	0.0950601	0.0929011	0.0761561	0.0939676	0.0802655	0.111634	0.109322	0.0948124	0.0469219	0.0951652	0.0755528	0.0766422	0.0612883	0.0938711	0.115504	0.101657	0.102638	0.0745231	0.0833631	0.0780367	0.0652632	0.116429	0.102095	0.10945	0.0976478	0.103769
LPC	LPC(18:2)a	Not confirmed	4.002	0.0829967	0.089794	0.100185	0.0621958	0.0559671	0.0823505	0.0833221	0.0892493	0.0652183	0.0986581	0.0863209	0.0904318	0.100242	0.0944339	0.0932611	0.102212	0.0846799	0.10409	0.111232	0.0857515	0.0973585	0.0745718	0.0668826	0.0710624	0.0685116	0.0916561	0.0828326	0.105854	0.0666431	0.0781471	0.0621005	0.0701102	0.047481	0.075683	0.105587	0.087019	0.0935126	0.0797021	0.0923997	0.0722233	0.0753345	0.107706	0.0885288	0.0916329	0.0919782	0.0939257
LPC	LPC(18:2)b	LPC(18:2)	4.201	0.0593263	0.0526088	0.0328948	0.0372124	0.0272058	0.0338167	0.041194	0.0542556	0.0301157	0.0544271	0.0475113	0.041939	0.0377299	0.0424136	0.0491738	0.0455836	0.0454211	0.0543417	0.0700236	0.0481409	0.0619786	0.0447507	0.0466208	0.0485506	0.036224	0.0583563	0.0429582	0.0371229	0.0237228	0.030026	0.0408664	0.0213648	0.0232189	0.0439128	0.0490233	0.0394366	0.0524148	0.0378351	0.0368458	0.0353514	0.0325001	0.0491395	0.0481219	0.0500476	0.0547047	0.0557159
LPC	LPC(20:4)	LPC(20:4)	3.906	0.355831	0.270015	0.273959	0.233394	0.201355	0.313208	0.233061	0.308979	0.191574	0.221496	0.289343	0.246558	0.199019	0.320995	0.290368	0.295139	0.205181	0.255014	0.234221	0.270631	0.260267	0.223348	0.252948	0.288587	0.22642	0.373378	0.317379	0.298482	0.207529	0.274417	0.250929	0.265585	0.212832	0.290393	0.290336	0.34344	0.265341	0.220684	0.266274	0.250575	0.143094	0.24646	0.254556	0.362133	0.23778	0.231279
LPE	LPE(16:0)	LPE(16:0)	4.784	0.160053	0.246043	0.139853	0.0953294	0.108076	0.130599	0.149486	0.149213	0.0955587	0.117959	0.14269	0.153936	0.124518	0.114086	0.125139	0.10034	0.103431	0.115875	0.10681	0.110627	0.127535	0.132162	0.127361	0.0956784	0.153594	0.340274	0.256602	0.250664	0.150835	0.282464	0.233016	0.244912	0.166641	0.233615	0.214193	0.249793	0.197027	0.173462	0.134622	0.156782	0.10777	0.18877	0.133689	0.156049	0.158873	0.164151
LPE	LPE(18:0)	LPE(18:0)	6.085	0.0877714	0.209194	0.106056	0.0804843	0.0701783	0.14355	0.114672	0.137138	0.0709646	0.109729	0.165145	0.14548	0.0568002	0.0853706	0.0888221	0.0808392	0.0712605	0.109806	0.0897743	0.116039	0.106315	0.153493	0.135893	0.106913	0.13201	0.264896	0.222553	0.228104	0.141354	0.260173	0.230798	0.248534	0.157947	0.200944	0.192955	0.185816	0.123431	0.116818	0.0830679	0.0923661	0.0660325	0.116419	0.128554	0.136637	0.120685	0.112932
LPE	LPE(18:1)	LPE(18:1)	4.985	0.039222	0.0551089	0.0314103	0.0350558	0.0251362	0.0456956	0.0284998	0.051214	0.0204136	0.0380889	0.033251	0.0295738	0.0408444	0.0427252	0.0455727	0.0382613	0.0340087	0.0537811	0.033888	0.0353619	0.0501663	0.0401198	0.0412932	0.0392534	0.0354034	0.0611167	0.0502782	0.0632433	0.0287725	0.0508165	0.0370593	0.0411582	0.0342838	0.058088	0.0684797	0.0632271	0.0533558	0.0440796	0.0367564	0.0360988	0.0403157	0.0768133	0.0445634	0.0536284	0.0567459	0.0555375
LPI	LPI(18:0)	LPI(18:0)	5.167	0.0450155	0.10311	0.039995	0.0329974	0.0504103	0.115822	0.0785163	0.0734144	0.0108274	0.0473595	0.0712637	0.0930001	0.0455785	0.0883172	0.0722996	0.0684133	0.0334517	0.0658288	0.0405112	0.0479744	0.0999719	0.102725	0.0869295	0.0950095	0.0778097	0.173195	0.156732	0.144485	0.0621622	0.145792	0.126046	0.212769	0.0740486	0.166564	0.112549	0.186494	0.104689	0.0963999	0.0679538	0.0663192	0.027122	0.0791712	0.130477	0.147924	0.0826209	0.0623936
LPI	LPI(20:4)	LPI(20:4)	3.419	0.153703	0.188832	0.136719	0.12292	0.135559	0.194685	0.12723	0.198661	0.0555857	0.146148	0.148769	0.152158	0.164687	0.171025	0.154006	0.188123	0.179277	0.166644	0.20444	0.203043	0.22307	0.15289	0.189374	0.173797	0.119014	0.218799	0.243032	0.177866	0.0994057	0.196289	0.182402	0.202785	0.0937402	0.230743	0.197114	0.29469	0.190099	0.162948	0.168049	0.147946	0.103504	0.201786	0.231981	0.242028	0.182701	0.174755
PC	PC(32:0)	PC(16:0/16:0)	13.336	0.347356	0.433111	0.501136	0.463598	0.352585	0.616264	0.548687	0.571876	0.502248	0.6316	0.658462	0.620493	0.268474	0.368702	0.392056	0.449317	0.474232	0.597299	0.572186	0.678369	0.687239	0.763969	0.672722	0.798597	0.266331	0.453943	0.512099	0.324451	0.337258	0.449547	0.376876	0.357878	0.399918	0.615787	0.497987	0.594002	0.29775	0.225865	0.254477	0.265023	0.335318	0.509319	0.63643	0.560114	0.529615	0.524435
PC	PC(32:1)	PC(16:0/16:1)	11.934	0.227376	0.299229	0.24851	0.122428	0.242824	0.199917	0.224558	0.208514	0.151245	0.199096	0.178095	0.215615	0.245585	0.232438	0.224264	0.159055	0.287147	0.18477	0.167995	0.165561	0.240511	0.269411	0.266783	0.210113	0.19822	0.2633	0.281872	0.283108	0.165828	0.425117	0.240976	0.301526	0.196962	0.201782	0.28173	0.319271	0.347617	0.341054	0.236165	0.203901	0.213891	0.405608	0.28249	0.23184	0.28716	0.500207
PC	PC(32:2)	PC(14:0/18:2)	10.761	0.321309	0.355022	0.30739	0.148768	0.310416	0.453886	0.225331	0.4616	0.213515	0.338856	0.342007	0.264866	0.43423	0.29762	0.398577	0.278338	0.493142	0.336677	0.462976	0.326129	0.29989	0.339583	0.515829	0.252158	0.306127	0.213795	0.321084	0.450278	0.196693	0.393889	0.263198	0.369923	0.233351	0.356647	0.310657	0.461715	0.316847	0.406297	0.330489	0.188496	0.343599	0.621091	0.494103	0.311346	0.388422	0.654216
PC	PC(33:1)	PC(-/18:1), PC(-/17:1)	12.721	0.054937	0.0853761	0.0524129	0.0313506	0.0592522	0.0361161	0.076097	0.0728447	0.0508825	0.0592997	0.0612814	0.0624444	0.0936199	0.0563542	0.0609735	0.0498335	0.0636037	0.0493012	0.0590669	0.0816816	0.0661084	0.091068	0.0779745	0.0657297	0.0642858	0.0577313	0.0702796	0.076264	0.0449241	0.0919098	0.0689666	0.0870814	0.0499456	0.0656344	0.0757057	0.0813912	0.0815221	0.0936299	0.065012	0.0662254	0.0659686	0.0886955	0.0804536	0.0795955	0.0794351	0.123456
PC	PC(33:2)	PC(15:0/18:2)	11.468	0.140142	0.177377	0.107541	0.108853	0.181783	0.21869	0.101777	0.140699	0.106093	0.165662	0.159534	0.150975	0.256977	0.111742	0.203486	0.13445	0.14664	0.106378	0.177424	0.226877	0.118297	0.204974	0.158489	0.110184	0.127001	0.106699	0.150324	0.226848	0.0995247	0.0986273	0.116087	0.203379	0.0805303	0.155783	0.211782	0.129419	0.142812	0.118355	0.137101	0.116304	0.12246	0.126895	0.255185	0.125387	0.199216	0.188632
PC	PC(34:0)	PC(16:0/18:0)	14.772	0.0889103	0.105918	0.123791	0.128137	0.0991457	0.166992	0.142623	0.132152	0.122414	0.135664	0.178578	0.178356	0.0628009	0.0971322	0.0843555	0.102178	0.0875287	0.150467	0.133879	0.173288	0.131158	0.143539	0.162751	0.191631	0.061359	0.0884659	0.113128	0.067802	0.0670097	0.0990569	0.0944648	0.08222	0.104295	0.164401	0.131939	0.133708	0.0624371	0.058916	0.062686	0.0649986	0.0734134	0.102172	0.14761	0.126916	0.108232	0.102733
PC	PC(34:1)	PC(16:0/18:1)	13.42	3.67605	4.18004	3.62325	2.02832	3.04912	2.25348	3.35618	2.8159	2.61636	3.15109	2.81577	3.37957	3.67992	2.76045	3.06338	2.42958	3.03874	2.92087	2.92399	2.94878	3.34771	3.76651	3.07482	2.9578	3.51405	4.10212	4.7083	3.96005	2.43919	4.79175	3.29992	3.75847	3.17809	4.19115	4.00993	3.82497	4.21326	4.08641	3.0987	2.94905	3.43816	4.98214	3.69524	3.4163	3.79874	4.81529
PC	PC(34:2)	PC(16:0/18:2)	12.235	12.8365	12.8161	12.6262	10.9257	11.5738	11.4492	12.0598	13.2066	9.57208	12.7701	11.4703	11.8054	15.7345	11.9488	12.9361	12.3727	12.7774	10.7179	12.1114	12.5148	12.4585	11.9521	13.0673	11.4478	10.0414	12.3929	12.207	13.1858	8.90102	12.2063	10.5596	11.4759	8.36599	11.9534	11.6887	12.5658	13.7624	12.761	12.1819	11.9527	11.3481	13.6178	12.7991	12.867	14.4455	16.9423
PC	PC(34:3)a	PC(16:1/18:2)	10.932	1.20948	1.32216	1.25595	0.739026	1.12589	1.12581	0.972716	1.2906	0.76607	1.1308	1.04336	1.04743	1.49873	1.05966	1.3326	1.03106	1.40803	1.15512	1.00187	1.00355	1.10905	1.19839	1.43205	0.969156	1.0668	0.963909	1.06065	1.31839	0.656712	1.6066	0.862757	1.17257	0.818481	1.15574	1.22688	1.43671	1.28946	1.09222	1.02194	0.906169	1.07106	1.81104	1.49403	1.07529	1.28694	1.97646
PC	PC(34:3)b	PC(16:0/18:3)	11.412	0.319599	0.466207	0.363628	0.292772	0.230588	0.301197	0.242185	0.272215	0.200957	0.222593	0.244736	0.386888	0.383925	0.227241	0.285065	0.204243	0.31569	0.246339	0.220103	0.265139	0.341442	0.40371	0.40355	0.271912	0.290115	0.318604	0.356207	0.30573	0.191124	0.339523	0.406164	0.357879	0.242989	0.352494	0.36094	0.310861	0.29603	0.291885	0.227545	0.296773	0.242846	0.361282	0.519114	0.279135	0.344782	0.595024
PC	PC(34:4)	PC(14:0/20:4)	10.47	0.399778	0.487065	0.395621	0.16885	0.457956	0.606441	0.31553	0.571531	0.350322	0.355721	0.438654	0.352513	0.444615	0.389199	0.445092	0.3813	0.508215	0.444251	0.464014	0.462284	0.432939	0.346871	0.656604	0.388402	0.418215	0.315703	0.467339	0.509429	0.264028	0.517864	0.401338	0.508784	0.375466	0.513789	0.305284	0.560853	0.355919	0.472426	0.449321	0.278601	0.355692	0.56231	0.546451	0.535951	0.35093	0.607716
PC	PC(35:2)	PC(17:0/18:2)	13.046	0.275545	0.230433	0.187858	0.246288	0.184949	0.259457	0.1926	0.280513	0.194874	0.272928	0.252996	0.233476	0.278965	0.206159	0.238716	0.258588	0.246306	0.214746	0.205372	0.221042	0.186221	0.206006	0.225874	0.170426	0.287783	0.28462	0.289637	0.290029	0.222449	0.230482	0.209558	0.226565	0.20766	0.267872	0.331248	0.271745	0.238614	0.207772	0.245324	0.257227	0.236	0.236944	0.263203	0.259257	0.217626	0.294661
PC	PC(35:3)	PC(35:3)	11.707	0.0660029	0.0511114	0.0497395	0.041959	0.0451124	0.0530418	0.046662	0.0675626	0.0396868	0.0534178	0.0557172	0.0489557	0.0666183	0.0396937	0.0505554	0.0588929	0.0622777	0.0579501	0.0571827	0.0570072	0.0452114	0.0521066	0.0479946	0.0503582	0.0513832	0.056938	0.0543848	0.0518436	0.0298295	0.0508088	0.041334	0.0440683	0.037788	0.0542038	0.0568747	0.0458829	0.0492568	0.0415949	0.0426175	0.0385614	0.0596063	0.0561308	0.0577424	0.0502946	0.0506685	0.0653371
PC	PC(35:4)	PC(15:0/20:4)	11.188	0.368977	0.436632	0.278566	0.35349	0.331325	0.384521	0.358677	0.408419	0.339951	0.350242	0.405863	0.295133	0.411824	0.36073	0.352412	0.356078	0.364726	0.395492	0.282817	0.46374	0.375179	0.307148	0.404494	0.378247	0.410357	0.370027	0.414977	0.388999	0.262196	0.340089	0.330029	0.378603	0.349878	0.528317	0.333278	0.344233	0.321582	0.352038	0.383019	0.385606	0.289671	0.276404	0.363978	0.513689	0.312657	0.446688
PC	PC(36:1)	PC(18:0/18:1)	14.858	1.17041	2.15275	1.25108	0.916584	1.00297	1.27003	1.52477	1.3536	0.980596	1.32581	1.5771	1.81875	0.964168	1.05998	1.02138	1.08234	1.08742	1.41312	0.992947	1.37354	1.3446	2.1765	1.67705	1.52501	1.63791	2.32038	2.28617	2.14272	1.41599	2.73249	2.49318	2.69919	1.75624	1.81169	2.2684	1.79312	1.58986	1.77921	1.11062	1.03302	1.03927	1.65547	1.85603	1.348	1.35945	1.57023
PC	PC(36:2)	PC(18:0/18:2)	13.812	9.18299	11.0028	8.77518	8.13394	7.56995	9.69406	7.84819	9.37439	6.95551	9.12808	8.35191	10.4077	9.45772	8.15865	8.04429	7.20876	7.42647	7.1254	6.10666	6.58161	6.9477	7.3158	6.64051	5.87758	8.33437	11.4661	9.41991	10.2243	7.99532	10.9423	9.9549	10.463	8.34113	9.58	11.3092	9.77212	11.0399	10.2085	8.40834	7.9086	6.97908	8.69162	8.20537	7.14218	8.03546	8.35721
PC	PC(36:3)	PC(18:1/18:2)	12.377	1.95628	1.90575	2.23709	1.97193	1.62993	2.37627	1.87413	2.67765	1.52059	2.55753	1.97078	2.01161	2.64523	2.32158	2.40004	2.43306	2.37051	2.74954	2.99437	2.61165	2.3307	2.54937	2.80211	2.57828	1.72054	1.6443	2.07935	2.07407	1.45327	1.79828	1.69133	1.72943	1.28092	1.97686	2.27422	2.06224	2.44643	1.85017	2.06378	1.7968	2.51445	3.32689	2.73967	2.25959	2.87035	2.69005
PC	PC(36:4)a	PC(18:2/18:2)	11.215	1.90434	1.46198	2.01305	1.29014	1.51777	1.6955	1.43051	1.87967	1.45081	2.44957	1.34598	1.76417	1.97094	1.38083	1.82571	1.80402	1.87433	2.42837	2.93358	2.2685	1.93935	1.34903	1.83343	1.86245	1.2418	1.27307	1.20981	1.44829	0.868498	1.07494	0.763456	0.788694	0.92582	1.51932	1.624	1.28797	1.50678	0.943284	1.08693	1.03577	2.04418	2.64149	1.82996	1.56319	1.8679	1.77747
PC	PC(36:4)b	PC(16:0/20:4)	11.925	19.5085	19.5488	17.74	16.4618	17.6588	19.1859	18.5997	19.6351	14.627	16.3661	16.6108	16.7486	19.1007	18.2667	18.3822	17.8316	16.7267	18.1275	14.5672	19.0303	18.9505	17.2568	19.2466	19.6316	16.5449	21.0315	19.7975	17.9252	14.1778	19.3063	18.2913	19.2194	16.0023	19.3611	17.4097	18.4925	18.4283	19.1647	17.8084	18.5796	13.9705	16.722	17.3747	21.079	18.5684	21.0111
PC	PC(36:5)a	PC(18:2/18:3)	10.246	0.564752	0.303887	0.289176	0.216147	0.338226	0.235237	0.272703	0.347404	0.313813	0.635603	0.230133	0.353004	0.493147	0.157417	0.297013	0.299512	0.255834	0.432327	0.585727	0.51084	0.328937	0.261337	0.356903	0.326311	0.220032	0.191701	0.242488	0.221913	0.114558	0.245507	0.0916062	0.0948035	0.179758	0.25783	0.26129	0.208165	0.283694	0.0977585	0.108972	0.147268	0.284958	0.397462	0.250282	0.335234	0.308082	0.295016
PC	PC(36:5)b	PC(16:1/20:4)	10.634	1.17974	1.31536	1.08673	0.665597	1.25705	1.02776	1.14602	1.24684	0.996938	1.00097	1.0001	0.907802	1.08499	0.950475	1.16351	0.987661	1.32461	1.16283	0.733011	1.09896	1.26346	0.98743	1.43331	1.3549	0.862751	1.13457	1.07789	1.15025	0.603654	1.35956	0.785813	0.962902	0.872959	1.05443	1.04412	1.21373	1.20705	1.0603	0.978605	0.878142	0.851943	1.33945	1.20071	1.28199	1.1391	1.65371
PC	PC(36:5)c	PC(16:0/20:5)	10.982	0.970306	1.09328	0.529803	0.667494	0.858107	0.647226	0.860368	0.615552	0.604883	1.02035	0.615502	0.635487	0.92404	0.679681	0.584462	0.458198	0.813672	0.641707	0.582818	0.577809	0.789876	0.58174	0.753511	1.12541	0.68297	1.03932	0.895871	1.05224	0.584101	1.17622	0.611582	1.02163	0.746718	0.762737	0.971088	1.00557	1.07984	1.22212	0.750614	0.83943	0.547634	0.79917	0.601846	0.753085	0.694178	0.985024
PC	PC(36:6)	PC(14:0/22:6)	10.106	0.0615305	0.0898464	0.0601413	0.0412502	0.0805266	0.0962472	0.0761105	0.0874915	0.0631766	0.0637074	0.0851837	0.0761505	0.0874254	0.0810742	0.0878736	0.0762224	0.100937	0.100296	0.131201	0.120928	0.106364	0.0987327	0.165876	0.0749781	0.0707202	0.0535554	0.104416	0.062708	0.0294853	0.0972167	0.0762245	0.0913314	0.074159	0.0881594	0.0372328	0.0957378	0.0467213	0.0875632	0.0714879	0.040686	0.117352	0.161407	0.133921	0.12127	0.113423	0.145687
PC	PC(37:2)a	PC(18:2/19:0)	14.317	0.163483	0.182834	0.101679	0.150856	0.102101	0.181424	0.087153	0.235307	0.100161	0.220523	0.165085	0.110006	0.189075	0.148211	0.17257	0.229259	0.143268	0.150428	0.0790895	0.116728	0.117737	0.1129	0.116036	0.118744	0.192338	0.197339	0.227884	0.227251	0.126721	0.156206	0.147686	0.170997	0.123809	0.158574	0.183208	0.217641	0.215077	0.148363	0.143269	0.174898	0.10122	0.143475	0.166793	0.207269	0.118018	0.164243
PC	PC(37:2)b	Not confirmed	14.53	0.0901503	0.131158	0.0862937	0.0758641	0.0684666	0.101763	0.0700967	0.116088	0.0752424	0.11958	0.101927	0.0927904	0.0810447	0.0785293	0.0953651	0.083309	0.0570115	0.0920796	0.0566477	0.0753405	0.0832462	0.0864853	0.0814693	0.0704881	0.124933	0.15202	0.114077	0.143316	0.113675	0.141471	0.14238	0.0949999	0.0845452	0.143519	0.090756	0.103689	0.113197	0.0676913	0.106388	0.0992224	0.0663474	0.0945804	0.0924957	0.0847174	0.0637728	0.0695489
PC	PC(37:4)	PC(17:0/20:4)	12.746	1.14352	1.26152	1.02326	1.31823	0.993996	1.49995	1.18422	1.42466	0.997436	0.99303	1.36176	1.15491	1.05799	1.21796	1.18477	1.29028	0.79763	1.17256	0.759562	1.52844	1.06527	1.21944	1.29731	1.20336	1.34722	1.35074	1.56225	1.088	0.977526	1.18691	1.68707	1.52453	1.12137	1.50656	1.10272	1.19983	0.91725	1.04139	1.25481	1.53843	0.639935	0.743081	1.17091	1.47133	0.820971	0.89166
PC	PC(37:5)	PC(-/20:4)	11.36	0.0744261	0.0556473	0.0457225	0.0499235	0.0602332	0.0598961	0.0608004	0.0716446	0.0566051	0.0684202	0.0566591	0.0491129	0.0649829	0.0518416	0.057627	0.0594222	0.0638571	0.0671929	0.0640308	0.0891927	0.0645051	0.0526813	0.0638925	0.0767674	0.0510023	0.053492	0.059319	0.0647926	0.0273798	0.0554683	0.0342635	0.0511249	0.0490881	0.0718532	0.0622245	0.0569153	0.0626693	0.0505888	0.0537512	0.0511617	0.0627733	0.0599764	0.0656494	0.0805237	0.0637841	0.0720632
PC	PC(37:6)	PC(15:0/22:6)	10.802	0.0701957	0.081773	0.0679682	0.09042	0.0682414	0.0746003	0.0824434	0.0857287	0.0723618	0.0944356	0.0915184	0.0803173	0.113296	0.0814967	0.0751111	0.101821	0.0873839	0.125993	0.124132	0.171876	0.111355	0.106222	0.127609	0.0991551	0.0820048	0.0537414	0.107277	0.0516268	0.0364892	0.0706857	0.0744004	0.0732612	0.0820575	0.09552	0.0513635	0.0680418	0.0557646	0.0696284	0.0764067	0.0696312	0.105235	0.091557	0.110844	0.171514	0.110578	0.134116
PC	PC(38:2)	PC(18:0/20:2)	14.984	0.159491	0.312648	0.175559	0.171233	0.167056	0.214886	0.188159	0.253776	0.131498	0.238212	0.193902	0.226774	0.155947	0.180723	0.158015	0.165679	0.116991	0.261411	0.192199	0.2361	0.192171	0.191177	0.198031	0.182234	0.217336	0.471799	0.318903	0.291146	0.225379	0.373749	0.356003	0.286728	0.236841	0.230691	0.279243	0.257545	0.234023	0.17063	0.168653	0.17032	0.152526	0.0584466	0.311507	0.179546	0.169302	0.160516
PC	PC(38:3)	PC(18:1/20:2)	13.822	0.209029	0.248487	0.188089	0.297525	0.179431	0.280249	0.130634	0.326856	0.152289	0.431078	0.192077	0.155457	0.283175	0.31353	0.287666	0.305722	0.262317	0.349866	0.293399	0.343557	0.189219	0.208628	0.295835	0.233509	0.193127	0.216893	0.254716	0.230288	0.148824	0.183381	0.147304	0.152267	0.115505	0.222954	0.183763	0.262933	0.256688	0.163321	0.291014	0.15402	0.26867	0.397932	0.37212	0.172157	0.263879	0.293965
PC	PC(38:4)	PC(18:0/20:4)	13.503	24.052	27.7224	22.6884	19.7349	21.8951	25.5776	22.4562	25.5234	16.633	19.1196	22.244	22.9275	20.2973	20.9243	19.9362	18.7524	15.568	19.1801	13.7878	18.4608	17.5261	18.9591	20.394	19.2915	23.1242	28.1073	25.5662	22.9345	20.3848	27.2533	28.7626	28.4741	23.845	25.5031	25.5679	25.2076	23.7796	24.0382	21.5861	22.9653	12.4318	18.1977	18.9589	20.9491	17.0622	17.9252
PC	PC(38:5)a	PC(18:1/20:4)	12.055	5.67321	5.54421	4.4444	5.21687	4.70239	5.91154	4.96854	5.87511	3.97015	5.10943	4.68702	4.12324	5.06482	5.1022	5.00064	5.1876	4.87859	5.483	4.56874	5.9295	5.24157	4.50872	5.47074	6.01387	5.11226	6.09386	5.88046	5.01524	3.70886	5.57128	4.67319	4.94753	4.27503	5.95716	5.81145	5.43375	5.53976	4.7533	4.92257	4.68644	4.45487	5.4883	5.82807	5.6718	5.49797	5.6918
PC	PC(38:5)b	PC(18:0/20:5), PC(16:0/22:5)	12.524	0.550346	0.746422	0.37672	0.480711	0.515183	0.464849	0.603509	0.53292	0.378924	0.369755	0.4614	0.468583	0.471991	0.394751	0.376637	0.314455	0.370382	0.462732	0.30033	0.448831	0.41075	0.487218	0.471551	0.576793	0.438999	0.606257	0.529766	0.598421	0.352698	0.64918	0.519562	0.676458	0.519108	0.414568	0.591547	0.566675	0.588306	0.714478	0.416779	0.472986	0.326883	0.390966	0.374823	0.532407	0.413796	0.427374
PC	PC(38:6)a	PC(18:2/20:4)	10.911	4.26618	2.79591	2.95699	2.63671	3.25058	3.01293	3.18541	3.07512	3.09324	3.92583	2.51227	3.28773	3.16271	2.61771	2.99701	3.3931	2.76772	3.44278	3.73668	3.9889	3.2469	2.27274	3.11287	3.52238	2.1111	2.66004	2.32936	2.2852	1.70642	2.25187	1.80005	1.85099	2.04205	2.55565	2.8827	2.4117	2.98588	1.94725	2.272	2.26095	2.4606	2.78464	2.46432	3.01147	2.59859	2.73097
PC	PC(38:6)b	PC(16:0/22:6)	11.521	10.367	10.4688	10.0381	9.57502	10.046	10.0165	11.143	10.5334	8.15875	9.38719	8.92868	10.1144	10.7978	10.3948	9.80423	10.1135	10.2658	11.7328	10.6876	12.6517	12.2871	11.7435	12.0574	11.758	9.42919	10.6149	13.011	7.92547	6.1599	11.7021	10.6005	10.3818	9.41655	10.7702	8.29915	10.028	8.66104	10.7794	9.57925	9.90261	10.6723	11.6004	11.2526	13.6646	12.9423	12.6367
PC	PC(38:7)a	PC(18:2/20:5)	10.005	0.352716	0.152784	0.139203	0.113902	0.261968	0.135584	0.184385	0.175447	0.188974	0.447617	0.111054	0.187526	0.202359	0.100901	0.139064	0.128254	0.13989	0.263639	0.379961	0.348338	0.228457	0.122917	0.208942	0.224203	0.0914405	0.121785	0.105059	0.14174	0.0665353	0.144852	0.0503093	0.0827864	0.113329	0.119075	0.147468	0.12541	0.133166	0.0944723	0.0785273	0.0883723	0.135552	0.204886	0.134297	0.192943	0.143338	0.162662
PC	PC(38:7)b	PC(16:1/22:6)	10.28	0.251454	0.309516	0.261422	0.199877	0.229659	0.241314	0.398663	0.266092	0.269795	0.251095	0.260484	0.283253	0.319678	0.234787	0.273709	0.274286	0.364362	0.411222	0.310052	0.482898	0.477088	0.36118	0.443783	0.412573	0.192714	0.233734	0.355009	0.217154	0.0899916	0.351377	0.201478	0.219908	0.22855	0.228473	0.180311	0.262501	0.205356	0.24293	0.199179	0.206476	0.29487	0.45424	0.336854	0.443869	0.421245	0.448498
PC	PC(38:7)c	PC(38:7)	10.683	0.0422563	0.0330322	0.0370221	0.0375051	0.0394022	0.0345868	0.037491	0.0390575	0.0385168	0.0425612	0.0370473	0.0341784	0.0407828	0.0312911	0.0278589	0.0335241	0.0483412	0.0494182	0.04556	0.0577279	0.0507348	0.0401205	0.0402088	0.0461848	0.0376999	0.0308252	0.0514288	0.0225841	0.0151919	0.0420129	0.0387871	0.033543	0.040789	0.0312192	0.0246235	0.0350674	0.0215911	0.0324592	0.0326947	0.0190524	0.0514244	0.0677239	0.0444721	0.056733	0.0641696	0.0484275
PC	PC(39:4)a	PC(19:0/20:4)	14.034	0.458641	0.473592	0.283122	0.433153	0.334905	0.540942	0.226391	0.683187	0.287653	0.417808	0.433958	0.259623	0.420368	0.407612	0.400227	0.580104	0.267738	0.441567	0.154081	0.357827	0.316775	0.289362	0.344439	0.423145	0.531579	0.56073	0.668171	0.488756	0.370305	0.460983	0.273186	0.460052	0.373329	0.478343	0.39747	0.599414	0.472266	0.386272	0.387646	0.578077	0.174754	0.304736	0.386585	0.621434	0.261833	0.334365
PC	PC(39:4)b	PC(19:0/20:4)	14.267	0.319634	0.337979	0.19504	0.208037	0.246791	0.329661	0.216179	0.349826	0.216847	0.244029	0.189622	0.29643	0.183311	0.233757	0.245793	0.231542	0.127038	0.25889	0.123727	0.261824	0.147722	0.151862	0.26159	0.236793	0.254001	0.419133	0.445558	0.293183	0.248126	0.373424	0.285335	0.399319	0.266664	0.362022	0.25342	0.272895	0.244275	0.170898	0.192232	0.316224	0.106413	0.204175	0.172131	0.268346	0.133833	0.147613
PC	PC(39:5)	PC(19:1/20:4)	12.802	0.181121	0.164164	0.107367	0.207834	0.134093	0.209123	0.138926	0.214399	0.124664	0.193698	0.190894	0.116893	0.138543	0.161407	0.160585	0.197277	0.133949	0.178677	0.1005	0.211347	0.141753	0.120438	0.153113	0.168228	0.198646	0.213805	0.223472	0.164096	0.109029	0.170705	0.164408	0.161194	0.119838	0.239532	0.151032	0.190563	0.141322	0.121719	0.161808	0.189117	0.100547	0.124417	0.175294	0.195368	0.123838	0.123819
PC	PC(40:4)a	PC(18:0/22:4)	14.521	0.26577	0.371632	0.257949	0.2383	0.278077	0.257762	0.28982	0.282587	0.190726	0.207967	0.290539	0.313084	0.232617	0.172928	0.202177	0.198838	0.193666	0.312685	0.167947	0.345627	0.236903	0.254045	0.237379	0.243391	0.243911	0.326683	0.242212	0.208205	0.184074	0.326353	0.381828	0.371546	0.297916	0.336843	0.268479	0.311759	0.241646	0.237103	0.224086	0.191768	0.286896	0.291081	0.37778	0.29316	0.232787	0.20453
PC	PC(40:4)b	Not confirmed	14.9	0.0579866	0.0962032	0.0489591	0.0456621	0.0394663	0.0625978	0.0408088	0.0517634	0.0362119	0.0513698	0.0480219	0.0565162	0.0330458	0.0516017	0.046843	0.0406544	0.0172045	0.0539225	0.0258041	0.0497237	0.0327887	0.0451041	0.0525142	0.0506247	0.0745824	0.119355	0.12007	0.0658853	0.0552412	0.0914489	0.0995443	0.0869631	0.0678267	0.0886664	0.0542034	0.0577372	0.0477434	0.0312201	0.0463477	0.0626811	0.0215046	0.0303667	0.0487972	0.0553552	0.0200486	0.0190772
PC	PC(40:5)a	PC(18:0/22:5), PC(20:1/20:4)	13.595	0.798873	0.954069	0.540392	0.726183	0.773707	0.833713	0.860657	1.03367	0.562037	0.924182	0.653195	0.621918	0.759169	0.71799	0.681507	0.728533	0.677416	0.846407	0.686812	1.10906	0.800485	0.764912	0.989001	0.936804	0.679471	0.961171	0.74484	0.759552	0.647475	0.898165	0.745307	0.968844	0.713153	0.944365	0.817441	0.976542	0.823241	0.994646	0.729813	0.654779	0.791121	1.11771	1.15485	0.821161	0.974961	0.8805
PC	PC(40:5)b	PC(18:0/22:5)	14.078	0.109492	0.245162	0.138925	0.155206	0.0954332	0.0883587	0.183103	0.100191	0.0978808	0.0786634	0.136302	0.125341	0.15589	0.084238	0.0944357	0.0990271	0.0766023	0.174212	0.0660952	0.153625	0.113096	0.232654	0.0956075	0.0913706	0.162668	0.181349	0.270752	0.0772632	0.0546933	0.191329	0.212011	0.223694	0.203565	0.101489	0.117578	0.12958	0.125494	0.105349	0.0730066	0.0957158	0.103767	0.0785881	0.120874	0.241212	0.120539	0.0739806
PC	PC(40:6)a	PC(20:2/20:4)	12.287	0.219023	0.208809	0.151444	0.304579	0.1713	0.362503	0.212985	0.29156	0.158067	0.21147	0.245265	0.147749	0.184931	0.303403	0.259771	0.295805	0.201864	0.260346	0.180974	0.266654	0.238038	0.153586	0.274459	0.28764	0.157504	0.220093	0.21816	0.146255	0.147872	0.187387	0.145175	0.153732	0.152098	0.205556	0.165019	0.237867	0.194109	0.121502	0.191501	0.233977	0.169242	0.192676	0.214559	0.259627	0.234454	0.209297
PC	PC(40:6)b	PC(18:0/22:6)	13.076	5.8798	9.13036	6.01573	5.94988	5.6629	6.51392	7.84846	6.48138	5.14947	5.33188	6.96154	7.24409	5.83168	5.25065	5.42088	5.08185	4.81038	6.27135	4.30294	6.48632	5.81887	6.96812	6.21192	5.38509	7.2311	8.40633	9.04264	5.97188	4.52825	8.24771	9.56579	8.90543	7.8772	7.11492	6.41588	7.12919	5.50541	7.48791	5.40076	5.69602	4.25287	6.17458	6.1335	6.86531	5.97721	5.15744
PC	PC(40:7)a	PC(18:2/22:5)	10.999	0.0715565	0.0412278	0.0378532	0.034169	0.0513719	0.0541156	0.0564543	0.0706228	0.0488086	0.120701	0.041474	0.0397108	0.0415666	0.0448452	0.0430631	0.0500433	0.050939	0.103547	0.138729	0.156987	0.070813	0.0470967	0.0736526	0.101358	0.0375464	0.0474909	0.0348341	0.0345314	0.0211723	0.0320648	0.016885	0.0297338	0.0387575	0.0597207	0.0426515	0.0567721	0.0471816	0.0399923	0.0277082	0.0262118	0.0811312	0.100966	0.0701618	0.0482924	0.0591876	0.0557021
PC	PC(40:7)b	PC(18:1/22:6)	11.654	0.972062	1.14049	0.829954	1.24883	0.909677	1.13073	1.25608	1.07182	0.853247	1.06066	1.00342	0.889301	1.23325	1.06399	1.10964	1.28647	1.08984	1.48341	1.11393	1.64212	1.43623	1.11021	1.23422	1.3274	1.09945	1.23636	1.59505	0.875394	0.501021	1.05042	0.973874	0.940554	0.858027	1.14689	1.01804	1.02554	0.949494	0.961957	0.942948	0.925648	1.01808	1.22797	1.20768	1.44051	1.39795	1.16113
PC	PC(40:8)	PC(20:4/20:4), PC(18:2/22:6)	10.563	2.32545	1.13063	1.20922	1.07179	1.42633	0.935562	1.62751	0.987573	1.6671	1.74674	0.966441	1.35019	1.04651	0.889803	0.991756	1.21626	0.95268	1.52633	1.5848	2.26738	1.45733	0.914386	1.17272	1.56584	0.780006	1.17565	1.06662	0.672784	0.442777	0.712352	0.737705	0.639535	0.863681	0.953216	0.844109	0.75227	0.852746	0.575546	0.619728	0.722366	0.765432	0.884581	0.737614	1.32158	0.913083	0.750033
PC	PC(40:9)	PC(20:4/20:5)	9.72	0.105349	0.0280475	0.0232089	0.0177507	0.0671748	0.0234468	0.0656575	0.0327157	0.0595161	0.104918	0.0169116	0.0421852	0.0373676	0.0178005	0.0156345	0.0205778	0.0186732	0.0543792	0.0691865	0.0902355	0.0542123	0.0138034	0.0421076	0.10137	0.0116372	0.0304156	0.0100205	0.0258981	0.015149	0.0374422	0.0106577	0.0129151	0.0299171	0.0145655	0.0324148	0.0250494	0.0468105	0.0192202	0.0173105	0.0183695	0.0177123	0.0372224	0.0116375	0.0454435	0.0224659	0.0205406
PC	PC(42:7)	PC(-/22:6)	13.125	0.070441	0.102354	0.063253	0.132363	0.0653777	0.0995015	0.0689416	0.116436	0.0618136	0.151387	0.0838172	0.0534239	0.0890206	0.108963	0.0944669	0.105634	0.0845879	0.145766	0.0726187	0.170388	0.0793265	0.087355	0.13422	0.0966468	0.0761122	0.10785	0.122832	0.0699027	0.0458009	0.0856673	0.084915	0.0709348	0.0654167	0.0873374	0.0554904	0.0864351	0.0665116	0.0626351	0.0980277	0.090016	0.0691941	0.104636	0.142842	0.125756	0.104761	0.0789499
PC	PC(42:10)	PC(20:4/22:6)	10.207	0.364475	0.119539	0.162829	0.125139	0.232468	0.0932802	0.372883	0.112492	0.374837	0.27069	0.135979	0.202465	0.157335	0.0824163	0.123743	0.15372	0.11274	0.216907	0.323068	0.563072	0.2789	0.135765	0.163848	0.230562	0.0832417	0.102346	0.087826	0.0816612	0.0307591	0.0820909	0.0486278	0.0421707	0.112924	0.0960807	0.075004	0.0805389	0.0927235	0.0473426	0.0467263	0.0640079	0.0786639	0.12336	0.0819272	0.209285	0.130336	0.0760988
PCe	PC(34:1e)	PC(18:1e/16:0)	14.363	0.150808	0.213443	0.140705	0.134479	0.117164	0.124952	0.171782	0.15759	0.102375	0.162502	0.12507	0.16699	0.126557	0.160229	0.146595	0.139105	0.0869714	0.132158	0.101559	0.12218	0.100886	0.132567	0.12277	0.133434	0.130346	0.16906	0.312151	0.122837	0.128882	0.191489	0.16605	0.210427	0.148346	0.200644	0.172275	0.127963	0.18469	0.152753	0.141995	0.12359	0.0976269	0.167681	0.133306	0.131258	0.0792479	0.133126
PCe	PC(36:4e)	PC(16:0e/20:4)	12.907	0.324641	0.442216	0.319285	0.271813	0.21984	0.263498	0.32232	0.277344	0.261699	0.346915	0.293094	0.288026	0.317439	0.337194	0.24595	0.328087	0.249046	0.340799	0.354927	0.336079	0.243306	0.254236	0.292351	0.274454	0.209276	0.305775	0.385719	0.198098	0.165524	0.208395	0.247059	0.248406	0.249879	0.309569	0.238385	0.281701	0.312697	0.274741	0.275256	0.234944	0.181126	0.288829	0.283119	0.276486	0.178828	0.252584
PCe	PC(36:5e)	PC(16:1e/20:4)	12.625	0.131946	0.131934	0.120302	0.130789	0.112131	0.0991119	0.109949	0.130494	0.0816593	0.105801	0.136037	0.103102	0.11146	0.138662	0.11856	0.134955	0.0990706	0.13651	0.120357	0.159356	0.126016	0.122296	0.128891	0.116203	0.090848	0.0827139	0.0840179	0.0851808	0.0563069	0.0803229	0.101149	0.0995397	0.0789568	0.115325	0.0844853	0.0714954	0.0866523	0.102878	0.0988847	0.0858241	0.0676377	0.101949	0.106345	0.100075	0.102045	0.100381
PCe	PC(38:4e)	PC(18:0e/20:4)	14.441	0.0561417	0.107252	0.0642853	0.0508645	0.043155	0.0527443	0.0634264	0.0437759	0.0477886	0.0552627	0.0643317	0.0656682	0.0553293	0.0609789	0.0402468	0.0507828	0.027699	0.0497379	0.0400574	0.0407961	0.0302905	0.0463324	0.0490622	0.0384477	0.0625809	0.0741841	0.108721	0.0463673	0.0450414	0.0556036	0.0597453	0.0653553	0.0639239	0.0649053	0.058986	0.0576581	0.0677411	0.0549182	0.0482439	0.0546294	0.030363	0.0479848	0.0407262	0.050048	0.02345	0.0355246
PCe	PC(38:5e)	PC(18:1e/20:4)	12.985	0.269557	0.382599	0.277393	0.279437	0.216638	0.267627	0.284314	0.298968	0.223636	0.367812	0.247078	0.272264	0.279127	0.357665	0.253393	0.363662	0.238625	0.342864	0.370515	0.350921	0.24888	0.294237	0.298957	0.308817	0.205982	0.278721	0.405842	0.176701	0.167124	0.207476	0.204287	0.2392	0.226461	0.288202	0.233996	0.269354	0.333732	0.252805	0.276644	0.244855	0.182491	0.272198	0.28219	0.283843	0.184412	0.252216
PE	PE(34:1)	PE(16:0/18:1)	13.825	0.123754	0.167637	0.135078	0.0921958	0.116982	0.122316	0.176648	0.136359	0.129329	0.177471	0.127933	0.163808	0.139833	0.106952	0.108624	0.133557	0.13168	0.180277	0.187944	0.153712	0.205591	0.309457	0.183401	0.286815	0.121404	0.197907	0.230397	0.153487	0.124969	0.249677	0.126658	0.129889	0.179007	0.172442	0.200861	0.187409	0.204722	0.135585	0.089876	0.108115	0.165234	0.229389	0.212863	0.234816	0.218596	0.273884
PE	PE(34:2)	PE(16:0/18:2)	12.622	4.20639	5.33218	3.99289	2.62094	3.60213	3.71263	3.91718	3.85436	2.87321	3.63033	3.52737	4.78144	4.09822	3.08296	3.50352	3.07772	3.10555	2.756	2.51659	2.40692	2.96824	3.55008	2.98503	3.37391	4.15446	6.71948	5.36271	5.47761	4.77889	6.41909	4.97085	5.33059	4.36016	5.40599	6.08589	5.03189	5.84751	4.88028	3.77633	4.27071	3.02272	3.99866	3.91159	3.54328	3.54785	4.21545
PE	PE(34:3)a	PE(16:1/18:2)	11.24	0.0884207	0.117352	0.0739193	0.0536399	0.082106	0.0856923	0.0661648	0.0829347	0.0538131	0.0741439	0.0606209	0.0801726	0.0985481	0.0788535	0.0751579	0.064318	0.10794	0.0881196	0.0614682	0.0519454	0.078395	0.0784982	0.0861752	0.0793512	0.0855386	0.123766	0.093656	0.122645	0.0670097	0.122904	0.0679516	0.0751221	0.0780419	0.0692434	0.129722	0.100206	0.144173	0.0894886	0.0800309	0.0747726	0.0863329	0.127963	0.103091	0.0794349	0.106477	0.156941
PE	PE(34:3)b	PE(16:0/18:3)	11.747	0.0257798	0.0711805	0.0324261	0.0230409	0.0265066	0.0309084	0.0189369	0.0266464	0.0389796	0.0206436	0.0203728	0.0523536	0.0425254	0.0214125	0.0133953	0.0144186	0.0185729	0.0193809	0.010786	0.0111365	0.0251765	0.0363367	0.0224089	0.0209574	0.0345504	0.0574449	0.0403464	0.0447678	0.0418246	0.0517165	0.0549568	0.0527303	0.0489452	0.0500109	0.0724498	0.0400692	0.0510473	0.0442638	0.0248128	0.0344608	0.0198551	0.0338954	0.0489183	0.0248585	0.0295179	0.0557961
PE	PE(36:1)	PE(18:0/18:1)	15.14	0.0897778	0.164852	0.129617	0.10697	0.091973	0.162426	0.156402	0.20933	0.110373	0.21327	0.194584	0.240392	0.10406	0.121828	0.108897	0.148198	0.152967	0.293951	0.231034	0.186056	0.265787	0.437019	0.29336	0.332978	0.103223	0.162439	0.237796	0.15882	0.114116	0.188286	0.136182	0.133951	0.170654	0.222022	0.233956	0.233457	0.138677	0.10873	0.0922774	0.0831133	0.228844	0.337738	0.358233	0.239024	0.264462	0.296099
PE	PE(36:2)	PE(18:0/18:2)	14.194	2.0883	3.4306	2.89727	2.12023	2.09502	3.92327	2.38386	3.74874	1.96834	3.2738	3.09985	3.83437	2.50955	2.49997	2.58169	2.44797	2.47859	2.90251	2.63369	2.35758	2.79381	3.85234	3.41981	3.47337	2.9949	4.14092	4.03321	4.31946	3.44736	4.78318	3.70914	4.46232	3.35999	4.01658	4.38291	3.60447	3.29336	3.09874	2.50887	2.34666	2.42764	3.11687	3.91247	2.94897	3.01012	3.42104
PE	PE(36:3)	PE(18:1/18:2)	12.764	4.14864	4.15889	4.80725	3.87005	3.36782	5.83651	2.89925	6.14086	2.67546	5.65375	4.06118	4.78649	6.09163	5.43047	5.4526	4.94003	4.97529	6.40447	5.36109	4.18127	4.12112	4.42193	4.73476	5.48088	4.03041	4.29796	4.4576	5.56028	2.94656	4.19692	3.33027	3.78227	3.23102	4.72493	5.91378	5.02991	5.42303	4.33221	4.64699	3.92386	5.27502	7.80893	6.01873	4.30352	4.98693	5.16351
PE	PE(36:4)a	PE(18:2/18:2)	11.545	0.498091	0.286418	0.401681	0.251512	0.349279	0.421802	0.224529	0.331964	0.343315	0.638067	0.237368	0.390959	0.363285	0.241451	0.328906	0.332068	0.338403	0.488406	0.657572	0.373261	0.300454	0.185915	0.264074	0.352667	0.26027	0.242463	0.15413	0.34392	0.208008	0.160647	0.080461	0.104729	0.243418	0.276181	0.429015	0.247021	0.434986	0.12946	0.161095	0.173852	0.43316	0.493482	0.221314	0.266572	0.261063	0.262272
PE	PE(36:4)b	PE(16:0/20:4)	12.316	5.57074	6.23779	4.64617	3.28337	4.40225	4.50739	4.71514	4.44439	3.48464	3.58311	4.3635	4.78229	3.44462	3.82052	3.81701	3.09901	3.16436	3.69981	2.49701	3.18077	3.59025	3.43558	3.2513	3.624	5.05328	7.70945	6.35863	5.26718	4.68743	6.66382	5.95339	6.35799	5.21627	5.9582	5.54142	5.05129	4.85178	4.5541	4.07652	4.39268	2.4208	3.59679	3.5284	4.35255	3.46702	3.68261
PE	PE(36:5)a	PE(18:2/18:3)	10.532	0.0950844	0.0451889	0.0367877	0.035776	0.0640043	0.03268	0.0377577	0.0370358	0.0640532	0.110305	0.0270968	0.054991	0.0700453	0.0134919	0.0331609	0.0317288	0.0382823	0.0607111	0.0853829	0.0638333	0.0452685	0.0222633	0.0304922	0.0513884	0.0339185	0.0361474	0.0168049	0.031797	0.0174251	0.0329567	0.00872035	0.00803246	0.035374	0.0302908	0.0342425	0.0261979	0.0551942	0.0109374	0.00952605	0.0162503	0.0412766	0.056123	0.023232	0.0449439	0.0289269	0.0378606
PE	PE(36:5)b	PE(16:1/20:4)	10.946	0.172658	0.221181	0.157465	0.108962	0.186617	0.171575	0.115747	0.135477	0.129211	0.0913556	0.136479	0.147988	0.112603	0.129895	0.118712	0.143185	0.212969	0.182502	0.0796962	0.122593	0.239247	0.152391	0.159162	0.123636	0.145596	0.18114	0.149815	0.140921	0.11141	0.22583	0.119518	0.129216	0.164239	0.116622	0.130925	0.126685	0.134933	0.112159	0.118006	0.0935227	0.11171	0.179062	0.165076	0.157775	0.177058	0.190114
PE	PE(36:5)	PE(16:0/20:5)	11.301	0.407411	0.625573	0.202215	0.184302	0.385636	0.256939	0.364746	0.322461	0.17949	0.340016	0.232614	0.322653	0.290842	0.230284	0.194906	0.126056	0.256022	0.174506	0.157834	0.173155	0.224423	0.17898	0.211386	0.360329	0.329003	0.682685	0.445823	0.556066	0.354552	0.698832	0.338476	0.650585	0.419489	0.383604	0.619335	0.43925	0.570841	0.553667	0.306226	0.328088	0.158455	0.267278	0.207054	0.240025	0.237691	0.295073
PE	PE(37:2)	PE(18:2/-)	14.621	0.0246841	0.053976	0.0176309	0.0217004	0.0171155	0.0387591	0.0107039	0.055817	0.0142733	0.0446578	0.0333097	0.0291511	0.0345228	0.0288404	0.0327552	0.0330951	0.0161005	0.037532	0.0107943	0.0150536	0.0200297	0.032357	0.0297556	0.0276722	0.0589522	0.0539139	0.0678711	0.0783522	0.0424745	0.0528304	0.0413583	0.0437556	0.0420979	0.0527016	0.0567842	0.0645204	0.0555842	0.0383089	0.031392	0.0386227	0.025605	0.048789	0.0361364	0.0441262	0.0242062	0.0359603
PE	PE(37:4)a	PE(17:0/20:4)	12.818	0.138775	0.136148	0.0726428	0.0922179	0.0853792	0.11123	0.0765164	0.147758	0.0961331	0.121954	0.118468	0.0864124	0.116786	0.0934003	0.0886807	0.0856566	0.08359	0.102631	0.0569966	0.0891626	0.0768114	0.0655858	0.0797368	0.0857643	0.132496	0.165433	0.138651	0.137092	0.0794259	0.134611	0.105137	0.116885	0.0971089	0.162155	0.121962	0.141486	0.0803133	0.0764409	0.0910475	0.119315	0.0557734	0.0917641	0.114716	0.127103	0.0740583	0.0956003
PE	PE(37:4)b	PE(17:0/20:4)	13.112	0.285771	0.355369	0.255295	0.189168	0.189239	0.303046	0.205049	0.26132	0.206521	0.230017	0.29103	0.294332	0.182474	0.190191	0.23397	0.204009	0.153913	0.217849	0.156389	0.230659	0.197794	0.243195	0.228238	0.229818	0.411523	0.506802	0.46821	0.401385	0.337872	0.407868	0.382266	0.432196	0.318717	0.485344	0.404183	0.288357	0.243535	0.19989	0.242485	0.287417	0.120367	0.176525	0.247732	0.243555	0.15794	0.191856
PE	PE(37:6)	PE(15:0/22:6)	11.108	0.0419483	0.0634397	0.0433527	0.051005	0.041896	0.0492411	0.0563071	0.0490662	0.0445163	0.0525461	0.0610459	0.0545001	0.060406	0.0504351	0.0431623	0.046522	0.0432865	0.0549072	0.0609836	0.0634263	0.050484	0.0561522	0.056822	0.0440064	0.0666026	0.0559998	0.0848037	0.0462509	0.0372989	0.070764	0.0534151	0.0633962	0.0527842	0.0849513	0.04919	0.0599003	0.0375998	0.0540277	0.0479819	0.0485694	0.0491953	0.0495864	0.0614333	0.062272	0.0529157	0.0583233
PE	PE(38:3)	PE(38:3)	14.204	0.170344	0.200674	0.178251	0.202916	0.131999	0.242999	0.0899885	0.344484	0.113064	0.336318	0.137584	0.150708	0.259057	0.245237	0.240208	0.212391	0.193785	0.249477	0.21666	0.199291	0.172999	0.15942	0.214236	0.17121	0.121987	0.16348	0.20237	0.258444	0.156708	0.16891	0.129361	0.131051	0.116464	0.216061	0.182132	0.219941	0.251073	0.162915	0.189738	0.193792	0.246415	0.253096	0.22243	0.194731	0.187664	0.238256
PE	PE(38:4)	PE(18:0/20:4)	13.908	10.2951	13.6836	11.4001	7.98276	9.11	11.6781	10.293	10.8236	8.31106	9.24151	11.2466	11.6319	7.67019	8.13961	8.49373	8.13863	7.90021	9.4098	7.63249	9.25321	9.54073	11.103	10.2858	10.9986	11.4943	15.9539	14.5008	12.2615	10.6421	15.9203	14.6316	15.9868	12.381	13.7374	12.4273	11.5098	9.53325	9.9063	8.27505	8.77118	5.43656	8.12986	9.80646	9.85904	8.10332	8.9287
PE	PE(38:5)a	PE(18:1/20:4)	12.423	5.16962	5.12877	3.95785	4.31705	4.11955	4.91116	4.38673	4.99793	3.64129	4.47779	4.12963	4.12887	4.64052	4.54364	4.59635	4.68308	4.69904	4.96403	3.92432	4.81059	4.85956	4.17154	4.63944	5.08406	4.72198	5.56454	5.04303	4.56939	3.39156	4.99926	4.26036	4.49949	3.93555	4.97994	5.14003	4.7932	4.85603	4.20271	4.57168	4.19087	3.91665	4.90856	4.91048	4.88215	4.90213	5.37714
PE	PE(38:5)b	PE(18:0/20:5), PE(16:0/22:5)	12.863	0.532309	1.05176	0.430011	0.351183	0.519081	0.528892	0.590324	0.588433	0.337318	0.650434	0.54527	0.679783	0.448037	0.418522	0.377561	0.320123	0.432928	0.525578	0.338257	0.411971	0.466261	0.55777	0.485693	0.683719	0.62721	1.01788	0.849138	0.931088	0.488542	1.1509	0.775089	1.19542	0.706783	0.694022	0.851427	0.653352	0.627687	0.583674	0.39372	0.400173	0.278633	0.436198	0.482811	0.479646	0.354525	0.434783
PE	PE(38:6)	PE(16:0/22:6)	11.837	4.19278	5.68443	5.10575	3.56011	4.38827	4.52226	5.7395	4.70354	3.63585	4.02605	4.71894	5.82153	4.25263	4.45043	4.12361	3.80132	3.49605	4.4096	4.94189	4.95656	5.05498	5.93052	5.31234	4.75297	5.21565	6.43893	8.10939	4.89118	3.75902	8.05854	6.97239	6.94089	5.16078	5.94191	4.72121	5.5615	4.00679	5.42327	4.31594	4.46894	3.75418	5.52204	5.35859	5.13532	5.55581	4.87148
PE	PE(38:7)a	PE(18:3/20:4)	10.267	0.102283	0.0450904	0.0372382	0.0219112	0.0790471	0.0398959	0.0624625	0.0410419	0.0659218	0.0988043	0.0235515	0.0533255	0.0531734	0.0197988	0.0330275	0.0233083	0.0331613	0.062577	0.0889488	0.0809236	0.0562961	0.0250656	0.0382798	0.0790461	0.0161839	0.0416846	0.0198374	0.0398791	0.0125281	0.0328956	0.00942757	0.01477	0.0386512	0.0255516	0.0500313	0.0307366	0.063364	0.0150156	0.013775	0.0164053	0.0277882	0.0378026	0.0185049	0.0544166	0.0281641	0.0278686
PE	PE(38:7)b	PE(16:1/22:6)	10.558	0.108107	0.142011	0.101364	0.0894485	0.124903	0.106163	0.12886	0.101517	0.0999227	0.0914669	0.0918302	0.117612	0.125448	0.100736	0.108832	0.113769	0.177635	0.200261	0.118786	0.158463	0.202337	0.155787	0.204494	0.152394	0.0960755	0.141229	0.17344	0.101965	0.0408992	0.178558	0.101119	0.0999165	0.108937	0.0785482	0.0934137	0.11958	0.0867294	0.105462	0.0875408	0.0822089	0.119335	0.208823	0.156193	0.162382	0.224143	0.205494
PE	PE(39:4)a	PE(19:0/20:4)	14.358	0.264532	0.345113	0.202006	0.16053	0.179141	0.230611	0.152585	0.355519	0.18465	0.251738	0.254416	0.205682	0.181725	0.177007	0.214513	0.224542	0.119201	0.197653	0.0748237	0.142182	0.141899	0.153088	0.144909	0.1958	0.436889	0.487987	0.577802	0.472781	0.271314	0.415981	0.325795	0.388358	0.286427	0.389217	0.300864	0.349704	0.260884	0.208463	0.207601	0.295094	0.0775817	0.177411	0.199634	0.275022	0.105884	0.16576
PE	PE(39:4)b	PE(19:0/20:4)	14.581	0.0733613	0.100921	0.0974591	0.0679091	0.0695348	0.115758	0.0737925	0.12849	0.0797872	0.0915094	0.117594	0.109072	0.0489936	0.0734594	0.0820537	0.0862732	0.0606973	0.096749	0.0702878	0.106215	0.0982464	0.106004	0.115233	0.113562	0.108683	0.163924	0.17835	0.131905	0.107163	0.17855	0.127362	0.149055	0.0885139	0.145364	0.08669	0.103741	0.0626258	0.040932	0.0705152	0.080839	0.033312	0.0631003	0.0946378	0.103884	0.0577843	0.0737487
PE	PE(39:5)	PE(19:1/20:4)	13.182	0.0912168	0.0941612	0.0604191	0.0740918	0.0597962	0.0912654	0.0603579	0.0980365	0.0530933	0.0918422	0.0674518	0.0546905	0.0785937	0.0798629	0.085941	0.0882441	0.070165	0.0751675	0.0523631	0.0768238	0.0523472	0.0520519	0.0692209	0.0785446	0.102762	0.119065	0.104222	0.102346	0.0630601	0.0955352	0.0754908	0.0884061	0.0631996	0.113472	0.104043	0.0987685	0.0825104	0.0612187	0.0880817	0.0861829	0.0549924	0.070683	0.0853719	0.0815074	0.0555487	0.0813495
PE	PE(39:6)	PE(39:6)	12.675	0.0327513	0.0742342	0.0506781	0.0494442	0.026111	0.0563585	0.0740003	0.0600061	0.0487805	0.0529981	0.0793201	0.0858325	0.0483004	0.0499294	0.0486292	0.0586253	0.0412816	0.0735593	0.073838	0.107459	0.0842553	0.128214	0.100541	0.0705094	0.0903523	0.0772794	0.153522	0.0642152	0.0419922	0.0950279	0.127548	0.105806	0.0692214	0.0932683	0.0516632	0.0704101	0.0273028	0.0553946	0.040668	0.0582384	0.0331613	0.0534834	0.0863511	0.100724	0.0580299	0.0499389
PE	PE(40:4)	PE(18:0/22:4)	14.82	0.118388	0.195519	0.17843	0.123316	0.10999	0.151483	0.179887	0.159173	0.116653	0.163145	0.177422	0.213258	0.098947	0.125416	0.136208	0.142695	0.141404	0.246728	0.195151	0.268743	0.214566	0.277118	0.249859	0.264283	0.127793	0.229863	0.220594	0.162865	0.127618	0.247864	0.235394	0.239742	0.205311	0.221741	0.171509	0.207666	0.12276	0.129344	0.0973746	0.104175	0.212666	0.192256	0.309636	0.210846	0.182599	0.189088
PE	PE(40:5)a	PE(18:0/22:5), PE(20:1/20:4)	13.962	0.61225	0.760087	0.46079	0.554938	0.592509	0.707331	0.700897	0.78982	0.486402	0.788232	0.545067	0.575245	0.579162	0.584735	0.559363	0.588697	0.670827	0.733524	0.664457	0.916122	0.731247	0.736452	0.891988	0.916848	0.568164	0.83549	0.603466	0.655907	0.538965	0.838944	0.577738	0.825036	0.586215	0.843394	0.670119	0.818011	0.620544	0.716344	0.613181	0.518974	0.678165	0.919961	0.953892	0.718707	0.809831	0.833792
PE	PE(40:5)b	PE(18:0/22:5)	14.411	0.0378573	0.0959506	0.0572347	0.0591038	0.0348752	0.0450348	0.0767587	0.0496265	0.0439476	0.0485065	0.0831794	0.0697567	0.0526134	0.0395795	0.0511834	0.06142	0.048771	0.114681	0.0609508	0.107054	0.0937356	0.226142	0.0838072	0.0827797	0.0778908	0.107226	0.16432	0.0511868	0.02494	0.121391	0.110658	0.113225	0.0918345	0.0615003	0.0563988	0.0590282	0.0463097	0.0458992	0.0223653	0.0404508	0.0602218	0.0426927	0.0976967	0.136216	0.0800365	0.0613365
PE	PE(40:6)	PE(18:0/22:6)	13.441	0.836971	1.83572	1.30226	1.2069	1.08726	1.54472	1.86834	1.46046	1.11709	1.40648	1.82428	1.87579	1.18013	1.41511	1.35256	1.43732	1.3298	1.78577	1.97322	2.16531	2.19988	3.19311	2.53741	2.24404	1.59084	2.03427	2.80517	1.6649	1.11883	2.88167	2.70939	2.57999	1.8403	1.84484	1.47805	1.87737	1.06188	1.68818	1.07502	1.167	1.12538	1.48903	2.01804	2.14918	2.13937	1.87007
PE	PE(40:7)	PE(18:1/22:6)	12.012	0.566666	0.738288	0.628609	0.725424	0.497363	0.617351	0.72073	0.551883	0.512424	0.630215	0.62333	0.685632	0.795148	0.699251	0.65876	0.794549	0.856885	1.10067	0.994233	1.06243	1.10113	0.899732	0.911628	0.798639	0.730407	0.712853	1.10343	0.624728	0.312661	0.667018	0.708833	0.596091	0.568332	0.624318	0.587626	0.642577	0.511595	0.650286	0.577234	0.538793	0.801483	0.947336	0.874777	0.90611	1.03387	0.942316
PE	PE(40:8)	PE(18:2/22:6), PE(20:4/20:4)	10.843	0.199754	0.116786	0.135795	0.108309	0.158186	0.122729	0.191984	0.126886	0.176097	0.198342	0.103366	0.163015	0.163616	0.115044	0.132949	0.167969	0.127563	0.262775	0.343412	0.330562	0.220862	0.15229	0.194072	0.241876	0.0881952	0.0891026	0.1143	0.0807143	0.0453937	0.067647	0.0774797	0.0756805	0.101327	0.0963953	0.0820003	0.0880857	0.0999132	0.0683743	0.0801653	0.0768869	0.150616	0.153981	0.142328	0.185711	0.155613	0.135368
PEe	PE(36:5e)	PE(16:1e/20:4)	13.05	0.922864	0.836618	0.879851	0.622814	0.697933	0.827957	0.784653	0.930236	0.565257	0.809923	0.657217	0.778786	0.868414	0.811094	0.769795	0.776377	0.716138	0.788226	0.733385	0.642986	0.770771	0.700533	0.796998	0.758158	0.621125	0.736882	0.752705	0.677433	0.63459	0.681908	0.718648	0.765655	0.60237	0.854721	0.731661	0.733905	0.893121	0.760318	0.813624	0.75391	0.577271	0.830347	0.723079	0.754027	0.661629	0.848468
PEe	PE(38:5e)a	PE(16:1e/22:4)	14.161	0.330889	0.333154	0.342749	0.215297	0.247993	0.243656	0.26521	0.256656	0.197003	0.254031	0.224163	0.263317	0.28693	0.270654	0.258905	0.269923	0.232984	0.284651	0.230551	0.26372	0.28071	0.207166	0.238894	0.217991	0.244099	0.287879	0.325779	0.197789	0.177878	0.247316	0.317547	0.314613	0.224313	0.303979	0.241089	0.243794	0.278219	0.27285	0.299641	0.23562	0.194738	0.327509	0.251663	0.241393	0.184319	0.242638
PEe	PE(38:5e)b	PE(18:1e/20:4)	14.562	0.967247	1.34861	1.06008	0.664598	0.763862	0.918589	1.03788	0.843919	0.703002	0.885063	1.04965	1.13644	0.648862	0.725475	0.708635	0.640391	0.528814	0.795464	0.6164	0.722505	0.691621	0.852527	0.783222	0.792486	1.16359	1.45136	1.58221	1.15809	0.886007	1.23968	1.40337	1.38493	1.22364	1.40389	1.22557	0.968546	0.911045	0.902007	0.813735	0.792726	0.471263	0.732109	0.802344	0.687916	0.548742	0.620532
PEe	PE(38:6e)	PE(18:2e/20:4), PE(16:1e/22:5)	13.174	0.912708	0.917373	0.73728	0.71887	0.677857	0.781282	0.720821	0.923679	0.593435	0.922861	0.725998	0.719561	0.778414	0.868098	0.832051	0.835202	0.795379	0.879795	0.798334	0.835446	0.740203	0.768003	0.889021	0.893578	0.689479	0.802082	0.891205	0.694025	0.575966	0.726044	0.667493	0.747177	0.609583	0.906231	0.837351	0.808937	0.81347	0.739032	0.794774	0.700001	0.664927	0.876143	0.799726	0.710687	0.67613	0.876484
PEe	PE(38:7e)	PE(16:1e/22:6)	12.583	0.176649	0.199881	0.166479	0.135874	0.14471	0.1498	0.168795	0.167182	0.11329	0.172857	0.155699	0.168513	0.158637	0.153805	0.149626	0.152265	0.145802	0.176715	0.149457	0.148065	0.144325	0.188044	0.135904	0.149329	0.133397	0.150975	0.226681	0.131998	0.0950374	0.154839	0.186579	0.17844	0.139507	0.157062	0.13348	0.151238	0.150089	0.158816	0.161096	0.138191	0.115862	0.157381	0.152296	0.161062	0.141856	0.158383
PEe	PE(40:5e)	PE(18:1e/22:4)	15.381	0.125225	0.214975	0.161005	0.0973542	0.0920137	0.11141	0.124864	0.0971746	0.0911727	0.139123	0.157775	0.2025	0.0669595	0.0920539	0.104751	0.107349	0.0667361	0.120637	0.0840194	0.132084	0.100782	0.125273	0.125722	0.128587	0.163457	0.262016	0.242055	0.135863	0.112416	0.222658	0.233175	0.239701	0.211735	0.225267	0.185926	0.139449	0.117438	0.116483	0.0945612	0.0894076	0.0655926	0.109576	0.138822	0.105508	0.0707811	0.0822072
PEe	PE(40:6e)a	PE(18:2e/22:4)	14.269	0.126069	0.109519	0.117145	0.111171	0.100768	0.0946511	0.0868974	0.114154	0.0762626	0.123738	0.100126	0.11685	0.0924205	0.115953	0.132662	0.164824	0.0964785	0.141019	0.112624	0.179928	0.1082	0.100694	0.13783	0.127554	0.0844947	0.0924568	0.1325	0.0809271	0.0576213	0.100557	0.118765	0.114262	0.0901129	0.149852	0.0914038	0.0981604	0.0903024	0.0846758	0.118555	0.0838048	0.0753818	0.122216	0.123063	0.0989088	0.0813125	0.0896156
PEe	PE(40:6e)b	PE(18:1e/22:5)	14.608	0.134503	0.200832	0.108475	0.0808583	0.110624	0.107224	0.139351	0.124404	0.0834765	0.141815	0.125684	0.149506	0.0730203	0.0858181	0.0891803	0.0778715	0.0637357	0.10151	0.0854154	0.116724	0.0915172	0.108302	0.109553	0.147483	0.163158	0.208849	0.214246	0.170435	0.141563	0.196375	0.179654	0.218923	0.15785	0.211436	0.186016	0.139214	0.13403	0.147905	0.101317	0.0873925	0.0719091	0.112417	0.111952	0.0773634	0.0764909	0.0979043
PEe	PE(40:7e)a	PE(18:2e/22:5)	13.259	0.0866157	0.095319	0.0550774	0.0758628	0.0738553	0.070947	0.0721603	0.0976883	0.0480785	0.101888	0.0587876	0.0712158	0.0768087	0.0839289	0.0851527	0.0963156	0.0747755	0.0670767	0.0880723	0.0984795	0.0657111	0.072909	0.0983605	0.125296	0.0632809	0.0766717	0.0866335	0.0670211	0.056508	0.0820461	0.064481	0.090545	0.0510296	0.100664	0.0822492	0.081816	0.0888717	0.0857519	0.0888816	0.0679197	0.0716457	0.0951272	0.0797217	0.0594126	0.0652114	0.0946482
PEe	PE(40:7e)b	PE(18:1e/22:6)	14.153	0.123886	0.184734	0.135815	0.0957012	0.101308	0.116351	0.150333	0.102544	0.0929101	0.125511	0.141492	0.167619	0.0846407	0.0906421	0.10718	0.0885619	0.0834663	0.125987	0.121733	0.127435	0.121415	0.169694	0.09808	0.130692	0.166498	0.181708	0.294647	0.132528	0.115089	0.197171	0.217615	0.201045	0.170128	0.159282	0.141761	0.119002	0.105888	0.11947	0.107804	0.100965	0.0803758	0.0729451	0.123215	0.120726	0.0949519	0.108004
PEe	PE(40:8e)	PE(18:2e/22:6)	12.756	0.433126	0.256091	0.22826	0.359109	0.269867	0.217668	0.199554	0.467939	0.204299	0.389605	0.425788	0.177784	0.245838	0.323102	0.26937	0.539752	0.361939	0.212691	0.355514	0.325922	0.227098	0.46375	0.460494	0.47585	0.319511	0.18819	0.55428	0.320341	0.0904888	0.196329	0.210766	0.217434	0.241471	0.221571	0.369003	0.214463	0.163053	0.174538	0.19194	0.192447	0.363346	0.375698	0.245939	0.212067	0.305371	0.388295
PG	PG(34:1)	BMP(16:0/18:1), PG(16:0/18:1)	12.557	0.658078	0.699337	0.633925	0.428467	0.558566	0.561339	0.610696	0.669906	0.419854	0.557081	0.495432	0.64724	0.592507	0.527128	0.541154	0.549611	0.506395	0.617175	0.402504	0.518192	0.473817	0.419861	0.518625	0.517988	0.489872	0.70194	0.65405	0.613693	0.424862	0.684335	0.682934	0.666813	0.479196	0.607797	0.595311	0.66972	0.515855	0.644635	0.556234	0.563864	0.433753	0.576612	0.552247	0.556135	0.513976	0.623619
PG	PG(34:2)	PG/BMP(16:0/18:2)	11.432	0.104424	0.0864867	0.104407	0.0614758	0.0758914	0.079731	0.0947628	0.108375	0.06266	0.0810002	0.0662448	0.0857353	0.09176	0.0787812	0.0981813	0.0992026	0.0599988	0.0684471	0.0645288	0.0755399	0.0766497	0.0525978	0.082057	0.0871781	0.0681067	0.111513	0.103438	0.0955593	0.0708323	0.0924881	0.0728289	0.0766815	0.048918	0.0667565	0.0770973	0.0590405	0.0814385	0.0597633	0.0751357	0.102903	0.0501489	0.0643246	0.0569399	0.0591941	0.0642673	0.0654401
PG	PG(36:2)a	PG/BMP(16:0/20:2)	12.78	0.280905	0.294787	0.232603	0.249208	0.200474	0.270222	0.208559	0.292913	0.167784	0.268364	0.2525	0.307066	0.308195	0.344926	0.294122	0.304734	0.263015	0.356195	0.250461	0.323915	0.232713	0.239479	0.262884	0.280458	0.161573	0.271758	0.31402	0.206292	0.115723	0.239012	0.220733	0.229847	0.133691	0.259427	0.210327	0.290235	0.169323	0.181465	0.219458	0.227698	0.21438	0.280981	0.275019	0.238508	0.218593	0.249895
PG	PG(36:2)b	Not confirmed	12.964	0.057992	0.0818435	0.0445678	0.0416128	0.0806536	0.0806419	0.0910829	0.107708	0.028919	0.0413453	0.0533785	0.0618852	0.0653793	0.0605457	0.0739884	0.0804306	0.0773151	0.0697137	0.0664269	0.0561762	0.064579	0.0947007	0.0751113	0.058224	0.049936	0.0652902	0.0465186	0.0806493	0.0600907	0.0658949	0.0581848	0.0808692	0.0460671	0.0570492	0.0887003	0.0728115	0.0705663	0.0849575	0.0721371	0.0597127	0.0634932	0.104235	0.0817685	0.0495957	0.0644342	0.0778885
PG	PG(36:3)	PG/BMP(18:1/18:2)	10.475	0.0369859	0.0293415	0.0395249	0.0291747	0.0237423	0.0459895	0.0290986	0.0577624	0.0228575	0.0439949	0.0242211	0.052214	0.0454086	0.047548	0.0353653	0.052623	0.0344861	0.0642769	0.0498231	0.0542479	0.0613374	0.0506552	0.0575412	0.0490648	0.0182621	0.0380338	0.0420654	0.0279864	0.0355436	0.026668	0.0263689	0.0420494	0.0169323	0.0505031	0.0484807	0.0306037	0.031275	0.0349155	0.0465335	0.0309391	0.040087	0.0641121	0.0869819	0.0478945	0.0416626	0.0633736
PG	PG(40:7)	PG/BMP(18:1/22:6)	9.933	0.0693701	0.115538	0.0841175	0.0648022	0.065599	0.0646792	0.0655998	0.0876119	0.0397396	0.0715477	0.0491128	0.0970338	0.0880803	0.107018	0.0678612	0.092027	0.0717546	0.0903528	0.0674384	0.0766612	0.0859754	0.0824286	0.0795943	0.0673086	0.0630488	0.0899743	0.108253	0.0706397	0.05712	0.0821908	0.0859472	0.0952224	0.0565822	0.0808128	0.119499	0.0664711	0.0920852	0.0908229	0.0757958	0.0605539	0.0642299	0.101394	0.107497	0.0864231	0.0707751	0.136029
PG	PG(40:8)	PG/BMP(18:2/22:6)	9.012	0.190913	0.247128	0.216683	0.180311	0.160841	0.218673	0.13724	0.215649	0.0718946	0.179964	0.175749	0.227883	0.258352	0.234736	0.154458	0.247481	0.188102	0.204618	0.197562	0.154722	0.161449	0.152348	0.189841	0.140267	0.135853	0.150986	0.184362	0.160331	0.107268	0.117827	0.196713	0.179612	0.0923538	0.195364	0.237521	0.143207	0.155449	0.159617	0.18781	0.0952842	0.154721	0.207838	0.254036	0.128891	0.137301	0.222304
PG	PG(42:10)	PG/BMP(20:4/22:6)	8.861	0.181328	0.184646	0.145473	0.138746	0.122552	0.192878	0.0968882	0.226096	0.0536611	0.111327	0.144613	0.115492	0.173696	0.183616	0.162662	0.157811	0.15399	0.216996	0.150976	0.188192	0.105272	0.147415	0.211736	0.118885	0.115038	0.0938825	0.145269	0.113363	0.0676711	0.0932072	0.128763	0.118161	0.0752752	0.187702	0.111497	0.108043	0.0782893	0.0982596	0.100175	0.0616716	0.0929697	0.114161	0.17403	0.113015	0.0797638	0.148041
PG	PG(42:11)	PG/BMP(20:5/22:6)	8.161	0.0241911	0.0567375	0.00980976	0.0179326	0.0500083	0.04591	0.0253401	0.0472391	0.015801	0.0436735	0.0241704	0.0282071	0.0460963	0.0476674	0.0265445	0.0178774	0.0388229	0.0527172	0.0256499	0.0331454	0.0230329	0.0333472	0.0498909	0.0528448	0.0328883	0.0405296	0.0306982	0.0567975	0.0265017	0.0404815	0.0208571	0.0522794	0.02409	0.0390336	0.0595383	0.0438141	0.0404367	0.058233	0.0373451	0.0170598	0.0192951	0.0339385	0.0371762	0.026537	0.0346725	0.0422502
PG	PG(44:11)	PG/BMP(22:5/22:6)	8.935	0.149772	0.131124	0.0564952	0.0597285	0.091509	0.0828529	0.0803233	0.09436	0.035838	0.0929459	0.0515799	0.0559595	0.098347	0.0830472	0.0707572	0.0858915	0.0893657	0.0641278	0.0688709	0.0923149	0.056636	0.0495321	0.0700588	0.0708979	0.0546454	0.0754105	0.0513666	0.0608256	0.0349212	0.0563799	0.0351867	0.0550871	0.0334851	0.0495007	0.067267	0.0692369	0.0667084	0.0636116	0.044579	0.0249488	0.0454349	0.0508534	0.0483551	0.0377155	0.0359239	0.0624027
PG	PG(44:12)	BMP(22:6/22:6)	8.589	1.18471	1.47556	0.898918	1.08451	1.1969	1.18872	0.951842	1.09988	0.702427	1.18688	1.1302	1.19974	1.21567	1.42584	1.14116	1.4162	1.01688	1.2728	1.02191	1.20801	1.0174	1.1268	1.10131	1.02283	1.14453	1.30674	1.29163	1.01786	0.786955	1.01545	0.846486	1.14556	0.864677	1.13607	1.06509	1.00954	1.08866	1.06693	1.0391	0.947588	0.676633	0.885504	0.91361	1.06187	0.808063	1.0194
PI	PI(34:2)	PI(16:0/18:2)	10.996	0.739153	0.63884	0.639245	0.35691	0.439171	0.341152	0.566633	0.327707	0.345229	0.399042	0.273991	0.690428	0.801632	0.448697	0.581888	0.544405	0.52561	0.609552	0.692451	0.578801	0.734759	0.493619	0.470328	0.533791	0.701425	1.18103	1.12946	0.565171	0.368484	0.718116	0.545977	0.626884	0.504923	0.704444	0.657102	0.507744	0.683582	0.424666	0.437062	0.751476	0.587145	0.725207	0.703679	0.76181	0.643146	0.792382
PI	PI(36:2)	PI(18:0/18:2)	12.499	0.288485	0.56915	0.434433	0.290633	0.249535	0.403418	0.436489	0.343472	0.188896	0.302666	0.22808	0.776257	0.548718	0.299584	0.53867	0.363821	0.290115	0.592108	0.606797	0.567263	0.622711	0.884404	0.690428	0.617273	0.762466	0.976137	1.3996	0.57552	0.456862	0.819324	0.887583	0.820436	0.705794	0.801328	0.716004	0.520582	0.712466	0.43251	0.359746	0.396736	0.47104	0.712944	0.789406	0.909881	0.556039	0.650131
PI	PI(36:3)a	Not confirmed	11.12	0.225814	0.184136	0.238383	0.113574	0.144741	0.138337	0.175265	0.150891	0.161045	0.228928	0.116331	0.186159	0.274747	0.152074	0.201402	0.22117	0.235449	0.352936	0.445501	0.24062	0.236956	0.191138	0.181363	0.202294	0.277741	0.239847	0.295335	0.187215	0.0777213	0.187316	0.109515	0.0993504	0.153024	0.186493	0.241859	0.150473	0.192992	0.0853884	0.0970521	0.141636	0.294499	0.348582	0.171795	0.226815	0.1846	0.186687
PI	PI(36:3)b	Not confirmed	11.347	0.103214	0.0860766	0.0419167	0.0384847	0.0829671	0.0456934	0.0956862	0.0560125	0.0469403	0.0641537	0.0196453	0.0718821	0.101733	0.0570967	0.0706542	0.0912583	0.0628736	0.0484747	0.0461886	0.0451677	0.076481	0.0370753	0.0502077	0.0865933	0.060549	0.148896	0.124612	0.0802649	0.0624829	0.137396	0.0471664	0.0573695	0.0528025	0.0885613	0.153182	0.0756322	0.193262	0.0918558	0.0751796	0.0794217	0.0859748	0.108965	0.0561513	0.11042	0.170455	0.12872
PI	PI(36:4)	PI(16:0/20:4)	10.731	4.04632	3.3334	2.69097	1.93761	2.88703	3.39794	2.77903	2.51956	1.95031	2.85313	1.96398	3.08156	3.0541	3.00799	2.88892	2.98294	3.13407	3.0755	2.51659	3.04965	3.29006	2.41618	2.63606	3.30784	3.24041	5.41844	4.48515	3.31646	2.06729	4.25551	2.95493	3.93865	2.47244	3.84614	3.717	3.34718	3.11885	3.0346	2.95102	3.38882	2.50829	3.55492	3.35105	3.50661	3.11526	3.93485
PI	PI(37:4)	PI(-/20:4)	11.435	0.111413	0.134603	0.0965391	0.0826999	0.112743	0.205182	0.112769	0.142549	0.0646032	0.143955	0.0942235	0.16155	0.099636	0.124813	0.131537	0.141126	0.0873655	0.114316	0.0777827	0.138892	0.106238	0.11938	0.124297	0.137913	0.211685	0.248205	0.232539	0.201384	0.142071	0.213306	0.187191	0.252632	0.136767	0.234645	0.192059	0.202552	0.147179	0.125911	0.157517	0.193727	0.0678199	0.0969884	0.132202	0.155067	0.0871005	0.140963
PI	PI(38:3)a	PI(18:0/20:3)	12.83	1.55486	2.24897	1.29819	0.962694	1.41345	0.834918	1.90716	1.3008	0.969373	1.49752	0.897865	2.02433	2.06395	0.873367	1.26881	1.65891	0.938851	1.30793	0.954097	1.27336	1.43468	1.17999	1.42315	2.28836	1.60457	3.27545	3.17543	1.66741	1.89502	3.25016	1.59177	1.56507	2.23023	2.68363	3.73726	2.20712	3.47787	2.03954	1.35745	1.29709	1.24064	2.49669	1.69897	2.42235	2.93589	2.45608
PI	PI(38:3)b	Not confirmed	13.306	0.0535355	0.0938387	0.0509878	0.0599416	0.0703613	0.0658677	0.132962	0.0742949	0.0450011	0.0925133	0.0526021	0.0877599	0.0787337	0.0573316	0.0734987	0.0800747	0.0562522	0.0823574	0.049016	0.0564721	0.0848823	0.123339	0.0665846	0.187812	0.10189	0.151723	0.143528	0.124712	0.0756377	0.177379	0.0812863	0.155942	0.136973	0.0901919	0.153263	0.132244	0.118787	0.0738998	0.0565345	0.0594727	0.0638696	0.0833778	0.0764449	0.138105	0.133705	0.12105
PI	PI(38:4)a	Not confirmed	11.744	0.0434673	0.036038	0.0255606	0.0191686	0.0326196	0.0303198	0.03226	0.0272488	0.0253284	0.0341073	0.0131471	0.0272065	0.0494496	0.0259336	0.0183675	0.0343311	0.0372341	0.0326452	0.0302187	0.0384963	0.0368605	0.0246176	0.0326434	0.0356902	0.0328547	0.0594733	0.0429149	0.03401	0.0236773	0.0497776	0.0240269	0.0295418	0.0286638	0.0342779	0.0459051	0.0399264	0.0586725	0.0360274	0.0276085	0.0315109	0.0461155	0.0481615	0.0366774	0.047957	0.0487566	0.0408637
PI	PI(38:4)b	PI(18:0/20:4)	12.197	8.2653	11.3205	9.86424	6.08621	9.8965	11.7853	9.87977	8.45663	5.46733	8.85259	7.61616	12.5129	7.27525	8.34633	8.65132	7.73099	6.72789	9.22387	7.21331	9.7606	9.31156	10.3989	10.2322	10.8206	11.5833	16.0245	14.6499	11.6104	9.61778	16.355	13.7675	15.8812	12.2096	13.9582	12.9911	13.409	9.74045	12.03	9.20554	8.71398	5.30345	9.06679	10.4076	10.5386	8.02812	9.30357
PI	PI(38:5)a	P(18:1/20:4)	10.849	0.997904	0.921519	0.80144	0.529829	0.832402	0.902461	0.778055	0.700737	0.527094	0.965331	0.545888	0.735608	0.861685	0.745464	0.927552	0.9447	0.910547	1.0719	1.15939	1.07334	0.989637	0.781136	0.901332	1.01478	0.82721	1.0437	1.12616	0.833822	0.442042	0.961474	0.736106	0.791842	0.614788	0.856038	0.870551	0.80897	0.991246	0.646263	0.648972	0.685547	0.904593	1.07031	0.978986	0.960141	0.903065	1.00798
PI	PI(38:5)b	Not confirmed	11.264	0.0369868	0.0793318	0.0392668	0.0328522	0.0539093	0.0498729	0.0715848	0.0454538	0.0294866	0.0548287	0.0410887	0.0726443	0.0588409	0.0409941	0.0429587	0.0419562	0.0389838	0.0877466	0.0420062	0.0478802	0.0499011	0.0404064	0.0442904	0.0666698	0.0926511	0.13418	0.112002	0.0864494	0.0536984	0.110769	0.0611504	0.137689	0.0844988	0.0745932	0.136709	0.085518	0.0705448	0.0984114	0.0496999	0.0590347	0.0414569	0.0744166	0.0465935	0.0654037	0.04678	0.0580498
PI	PI(38:6)	PI(16:0/22:6)	10.368	0.234062	0.191269	0.219545	0.110223	0.173842	0.112337	0.280186	0.119333	0.119455	0.139552	0.0867647	0.188431	0.234216	0.161907	0.211084	0.203525	0.152675	0.278735	0.361608	0.31177	0.368291	0.182867	0.211525	0.333944	0.183339	0.387248	0.48779	0.159306	0.0740305	0.257372	0.139207	0.183055	0.18591	0.222939	0.164515	0.159887	0.168615	0.179435	0.152317	0.24795	0.269257	0.343953	0.279745	0.38857	0.355684	0.269958
PI	PI(39:4)a	Not confirmed	12.743	0.0413627	0.0464971	0.0265429	0.0169334	0.0280485	0.0413527	0.0178685	0.0473302	0.0245736	0.0613307	0.0223055	0.0274168	0.033504	0.0416623	0.0478601	0.0519161	0.0246392	0.0395388	0.0178326	0.0331917	0.0216154	0.0174823	0.0268855	0.0388765	0.0609539	0.0856366	0.0916819	0.0600333	0.0212694	0.0716043	0.0295347	0.0539175	0.032912	0.0691192	0.035486	0.0774688	0.0358606	0.0352052	0.0271543	0.0581515	0.00837941	0.0434882	0.0357065	0.0581928	0.0217233	0.0308354
PI	PI(39:4)b	Not confirmed	12.972	0.0188275	0.0247789	0.0248839	0.0157441	0.0260293	0.040467	0.0157529	0.0344387	0.014946	0.0370308	0.0186405	0.0355445	0.016535	0.0258678	0.0352288	0.0348735	0.0195287	0.0288254	0.0246361	0.0436203	0.040086	0.0345953	0.042947	0.0461049	0.0405875	0.0601323	0.0566139	0.042201	0.0336068	0.0696968	0.0389047	0.0520205	0.0253451	0.0527786	0.0331742	0.041983	0.0277267	0.0148607	0.0310768	0.0325848	0.0135717	0.0274915	0.0385897	0.0388924	0.0182044	0.0331879
PI	PI(40:4)	Not confirmed	13.281	0.167325	0.237554	0.162181	0.131687	0.170524	0.120504	0.238382	0.168559	0.102228	0.158897	0.108089	0.192695	0.221745	0.0930066	0.168589	0.170457	0.109117	0.170433	0.126854	0.196915	0.194783	0.20412	0.191842	0.299442	0.248795	0.367482	0.280952	0.205821	0.19094	0.412686	0.233152	0.247663	0.31842	0.339338	0.385561	0.324696	0.31341	0.263971	0.152918	0.165013	0.204569	0.232239	0.239881	0.275359	0.28014	0.275039
PI	PI(40:5)a	Not confirmed	12.295	0.0921888	0.115771	0.0593261	0.053136	0.0807897	0.0609404	0.167223	0.0804959	0.0552095	0.0789418	0.0510581	0.0975476	0.0920373	0.0467676	0.064758	0.0694404	0.0594282	0.112074	0.123566	0.196368	0.122965	0.122098	0.147407	0.216553	0.115127	0.188308	0.142774	0.0874728	0.10309	0.150974	0.0963163	0.1137	0.190813	0.191813	0.160356	0.132236	0.143228	0.174505	0.0683095	0.0660276	0.135896	0.225085	0.175073	0.190626	0.202488	0.153127
PI	PI(40:5)b	PI(-/22:5)	12.788	0.178358	0.404598	0.209841	0.201207	0.123358	0.0654316	0.345725	0.120347	0.0997155	0.139663	0.117644	0.211987	0.326525	0.0931727	0.198059	0.216318	0.0659868	0.237959	0.0959893	0.227263	0.210226	0.324234	0.150115	0.31247	0.414535	0.688484	0.913569	0.131095	0.11942	0.524165	0.341186	0.230155	0.599065	0.391063	0.351835	0.220215	0.371567	0.141528	0.104417	0.20691	0.107727	0.159264	0.160187	0.585938	0.289474	0.204602
PI	PI(40:6)	PI(18:0/22:6)	11.795	0.248756	0.461616	0.349926	0.253778	0.288722	0.183877	0.662781	0.266288	0.172903	0.223458	0.178968	0.456627	0.443277	0.205045	0.396643	0.409543	0.143987	0.433303	0.453222	0.624462	0.564792	0.559332	0.561635	0.71973	0.506433	0.82164	1.25148	0.270463	0.368487	0.646823	0.55818	0.402158	0.767313	0.65536	0.573223	0.315551	0.610459	0.522124	0.321468	0.431084	0.335181	0.570833	0.548869	1.07887	0.692664	0.603768
PI	PI(40:7)	Not confirmed	10.5	0.0082027	0.00834704	0.00770035	0.00728308	0.00902238	0.00711716	0.00785337	0.0066839	0.00794653	0.00965876	0.00677273	0.00986975	0.00782425	0.00777669	0.00869907	0.00816167	0.00991526	0.0164179	0.0203928	0.0241235	0.0151521	0.00845805	0.00790172	0.022952	0.00970386	0.0122377	0.0310123	0.00697687	0.00633688	0.00715297	0.00693651	0.00670187	0.00706602	0.0107812	0.00950359	0.007244	0.0125517	0.00835503	0.00688287	0.00718763	0.0108461	0.0171198	0.0091343	0.038658	0.0139037	0.0115814
PS	PS(36:1)	PS(18:0/-)	14.021	0.11205	0.160741	0.148112	0.110194	0.136381	0.125985	0.18403	0.109568	0.0987172	0.20974	0.104274	0.212834	0.0918178	0.114413	0.126045	0.133406	0.102716	0.156882	0.117059	0.158274	0.147492	0.204272	0.163952	0.199276	0.166824	0.224597	0.373448	0.107992	0.160712	0.246616	0.16107	0.228215	0.218856	0.260718	0.171129	0.169166	0.154209	0.128606	0.120578	0.105197	0.103746	0.137967	0.136808	0.172305	0.11196	0.127819
PS	PS(36:2)	PS(18:0/18:2)	12.79	0.296568	0.478224	0.353672	0.192589	0.331371	0.432121	0.348338	0.338094	0.179308	0.411413	0.242677	0.566309	0.439477	0.378584	0.393095	0.284342	0.298994	0.392738	0.28221	0.297418	0.270192	0.328818	0.317763	0.352985	0.376163	0.529547	0.721889	0.424747	0.431045	0.538432	0.377975	0.633396	0.332606	0.581506	0.568325	0.501633	0.418427	0.44281	0.382953	0.364112	0.33105	0.455799	0.470262	0.431678	0.263342	0.413674
PS	PS(36:4)	PS(16:0/20:4)	10.977	0.635063	0.616632	0.481182	0.317739	0.538622	0.458952	0.507007	0.303307	0.34935	0.429522	0.394298	0.445058	0.515885	0.477072	0.531847	0.488509	0.538758	0.433798	0.295532	0.440683	0.449404	0.31341	0.327895	0.421781	0.399439	0.915978	0.713984	0.555795	0.351902	0.580476	0.511032	0.545322	0.475732	0.560704	0.516279	0.513648	0.492381	0.400766	0.43569	0.483641	0.310132	0.403732	0.358165	0.538068	0.366794	0.526696
PS	PS(37:4)	PS(37:4)	11.731	0.0310844	0.0331458	0.0237647	0.0293364	0.0323525	0.0341078	0.0276741	0.0375914	0.00983683	0.0310239	0.0244697	0.0312959	0.0337643	0.0327098	0.0367226	0.0400453	0.0171797	0.0194406	0.0127412	0.0331885	0.0209608	0.0141377	0.0232122	0.0270927	0.0389923	0.052012	0.0554992	0.040384	0.0269157	0.03856	0.0379789	0.0441346	0.0282493	0.0548525	0.0443383	0.0349537	0.0310764	0.023055	0.0372001	0.0421754	0.00873512	0.0151697	0.0301581	0.0370603	0.0137504	0.0225885
PS	PS(38:3)	PS(38:3)	13.226	0.0815532	0.136044	0.107964	0.0674904	0.101484	0.110292	0.10595	0.0880456	0.046181	0.106293	0.0610532	0.139964	0.102949	0.0951374	0.114643	0.100523	0.0829089	0.0889725	0.0759204	0.0720451	0.0842394	0.0792662	0.0800347	0.120512	0.0888069	0.164209	0.193538	0.107444	0.125154	0.179856	0.109738	0.149532	0.10677	0.14303	0.157853	0.152966	0.166483	0.112221	0.104989	0.100634	0.0821065	0.113477	0.0819523	0.0857876	0.105363	0.119019
PS	PS(38:4)	PS(18:0/20:4)	12.485	6.13939	6.84689	6.22838	3.8394	5.78118	5.23159	5.53777	4.82636	3.38816	5.01538	4.25821	6.60117	4.79901	4.62592	4.78293	4.21195	4.04042	4.11844	2.89373	4.04654	3.66689	3.25958	3.57069	3.98981	6.53269	7.32143	7.79529	5.23962	4.5616	6.45142	6.76777	7.97691	5.10519	8.20133	6.42038	5.93287	4.42253	5.52966	4.61238	5.29451	2.22408	3.85392	4.38761	4.25434	3.09122	3.60772
PS	PS(38:5)	PS(18:1/-)	11.084	0.123978	0.119196	0.0936126	0.10612	0.101594	0.119102	0.116087	0.111863	0.0760344	0.117126	0.0798085	0.0860234	0.111839	0.108776	0.112409	0.138431	0.0938475	0.113487	0.0944854	0.144081	0.113959	0.0893059	0.124211	0.138911	0.0954976	0.162826	0.169213	0.104417	0.0718796	0.122872	0.108912	0.102582	0.08125	0.133383	0.134676	0.131427	0.11903	0.0895823	0.103885	0.0883775	0.0955181	0.143469	0.12556	0.127505	0.113902	0.140419
PS	PS(38:6)	PS(16:0/22:6)	10.59	0.351068	0.360143	0.328204	0.223785	0.36052	0.266453	0.444066	0.318773	0.275543	0.389832	0.252847	0.532308	0.49117	0.416148	0.346792	0.531268	0.533096	0.699064	0.740245	0.669162	0.597072	0.615583	0.566183	0.605988	0.352775	0.449263	0.596843	0.311345	0.145794	0.430785	0.327157	0.259231	0.370179	0.355661	0.290044	0.431038	0.340893	0.382942	0.365406	0.435452	0.69289	0.82749	0.55373	0.677503	0.795119	0.742748
PS	PS(40:5)	PS(18:0/-)	12.555	0.106578	0.144288	0.0903362	0.083496	0.113914	0.10202	0.157759	0.114518	0.0676253	0.173774	0.0665106	0.170994	0.134657	0.115842	0.103179	0.104728	0.161873	0.138822	0.159243	0.191215	0.119392	0.146667	0.209816	0.213497	0.102697	0.137051	0.136503	0.151482	0.116767	0.134247	0.134605	0.141654	0.113981	0.189759	0.162159	0.19409	0.176107	0.207281	0.116173	0.0853366	0.179985	0.406171	0.264929	0.116187	0.199236	0.208487
PS	PS(40:6)	PS(18:0/22:6)	12.089	0.950443	1.73138	1.14388	0.825058	1.06504	1.00483	1.31918	0.8182	0.782918	1.35178	0.888911	1.762	1.27684	1.04986	1.12487	0.878497	1.1462	1.49104	1.30167	1.48807	1.18964	1.87233	1.32216	1.323	1.17825	1.4484	2.23047	1.22951	0.915824	1.42161	1.34558	1.27957	1.39096	1.3635	1.29094	1.6815	1.25898	1.58976	0.985973	0.994908	1.26208	1.70542	1.82015	1.70048	1.55233	1.23529
SM	SM(d34:1)	SM(d34:1)	11.701	0.980516	1.66151	1.27592	0.743281	0.832001	1.21275	1.23775	1.13241	0.97366	1.10558	1.34284	1.41072	0.710897	0.736324	0.908082	0.702102	0.849612	0.942445	0.774245	1.04645	0.994051	1.15914	1.0856	1.17652	1.24801	2.29461	2.10703	1.62324	1.26619	1.98528	1.82858	2.02836	1.53932	1.78799	1.65443	1.1023	1.26392	1.11473	0.919128	0.999768	0.590439	0.852238	1.07316	1.00848	0.811614	0.930787
SM	SM(d34:2)	SM(d34:2)	10.41	0.0935087	0.0840028	0.0859011	0.072761	0.0725043	0.0811917	0.0728567	0.0904145	0.0630378	0.100794	0.0691843	0.0773505	0.0770877	0.0682323	0.0664534	0.0630393	0.0773118	0.0661948	0.0488702	0.0745709	0.0595546	0.0497387	0.0560224	0.0490791	0.0608302	0.102753	0.0875718	0.0794376	0.0506906	0.0665201	0.0730742	0.0807638	0.0572481	0.0827777	0.0880242	0.0642851	0.0731766	0.0556552	0.0602992	0.0706915	0.0390112	0.0592887	0.0662392	0.0611066	0.0470533	0.0642862
SM	SM(d36:1)	SM(d36:1)	13.348	0.105101	0.109821	0.0914177	0.075672	0.068514	0.111443	0.102647	0.0889638	0.0854666	0.101819	0.146317	0.143243	0.0749901	0.0833323	0.059954	0.0613059	0.0792524	0.104983	0.0948576	0.105436	0.0979201	0.141173	0.106416	0.117611	0.076767	0.114787	0.117515	0.0788002	0.0693173	0.100808	0.0815003	0.085861	0.111689	0.12366	0.115245	0.0932221	0.0750636	0.0755631	0.0583162	0.0612821	0.0619855	0.0593797	0.0973973	0.103132	0.0839108	0.0778742
SM	SM(d38:1)	SM(d38:1)	14.849	0.0462311	0.0633427	0.06559	0.068808	0.0551301	0.0995532	0.0944255	0.0861547	0.0604885	0.0667846	0.106593	0.101612	0.0395176	0.0490081	0.0477455	0.0575405	0.0484121	0.0905085	0.0806166	0.0876889	0.081104	0.108882	0.0922623	0.11884	0.0461887	0.072831	0.0759697	0.0484671	0.0512191	0.0601556	0.0582465	0.0639837	0.0654311	0.0978672	0.0820007	0.0756083	0.0348631	0.0369463	0.0358054	0.0419321	0.043057	0.0481851	0.0748339	0.0818683	0.0776132	0.0683263
SM	SM(d40:1)	SM(d40:1)	15.941	0.320382	0.424274	0.43649	0.448038	0.397112	0.663978	0.598397	0.582591	0.403447	0.45543	0.710967	0.649979	0.278092	0.338808	0.3688	0.416803	0.405062	0.590665	0.580155	0.669155	0.692071	0.753459	0.685495	0.787674	0.245848	0.413473	0.433615	0.322223	0.292422	0.393937	0.360602	0.436469	0.349384	0.5663	0.466765	0.57373	0.246961	0.239784	0.265618	0.276637	0.29227	0.401003	0.55921	0.585295	0.589073	0.51458
SM	SM(d40:2)a	SM(d40:2)	14.819	0.0883791	0.123094	0.0794242	0.0646625	0.0691527	0.0717592	0.0828534	0.0820565	0.0678791	0.0915962	0.0651452	0.0872869	0.0678774	0.0528431	0.0484696	0.0546968	0.0519285	0.0648438	0.0487317	0.0597245	0.0571554	0.0591712	0.0533226	0.0682074	0.0889732	0.13821	0.135365	0.10499	0.0730294	0.118329	0.0961401	0.126228	0.0768118	0.118696	0.101169	0.0812072	0.0529661	0.0783797	0.0654633	0.0646987	0.0504553	0.0779891	0.0973929	0.0551865	0.0570563	0.0897471
SM	SM(d40:2)b	Not confirmed	15.048	0.0807608	0.0958513	0.0770238	0.0422402	0.0730262	0.0795489	0.0893782	0.066584	0.0543938	0.0627782	0.0626945	0.0961136	0.0550239	0.0513649	0.0539401	0.0451098	0.0360292	0.0590851	0.0487477	0.0521489	0.0551145	0.0614887	0.052425	0.0468453	0.0657508	0.108706	0.0959645	0.0839996	0.0700221	0.100688	0.103165	0.119945	0.0680467	0.081597	0.0781262	0.0703695	0.0569457	0.0552333	0.0491484	0.0645049	0.0326434	0.0534808	0.0490472	0.0423831	0.0375141	0.0358556
SM	SM(d41:1)	SM(d41:1)	16.397	0.356102	0.435755	0.524279	0.494007	0.458491	0.633148	0.631771	0.695119	0.435791	0.582279	0.800771	0.747782	0.299643	0.412899	0.423795	0.530662	0.482079	0.651917	0.578034	0.755222	0.77119	0.760474	0.772231	0.797543	0.329777	0.446983	0.580783	0.392928	0.38556	0.504366	0.458723	0.490519	0.385585	0.708911	0.516929	0.721369	0.310208	0.280923	0.337036	0.320432	0.296734	0.50444	0.678442	0.667841	0.649149	0.504783
SM	SM(d41:2)a	Not confirmed	15.391	0.0607677	0.0953318	0.0585629	0.0460026	0.0412406	0.054023	0.0616884	0.0537708	0.0485961	0.051472	0.0603984	0.0658417	0.0509059	0.0506936	0.0482025	0.0428253	0.0348379	0.0498105	0.036258	0.0535175	0.0444521	0.052321	0.0517198	0.046156	0.0629017	0.100485	0.0700031	0.0607411	0.0463507	0.0824873	0.0661799	0.0823377	0.0644191	0.0810341	0.0684628	0.0655128	0.0442598	0.0565466	0.0393496	0.0468729	0.0303269	0.0545611	0.049335	0.0597863	0.0446825	0.0394107
SM	SM(d41:2)b	Not confirmed	15.633	0.0819998	0.0952619	0.0795327	0.0352345	0.0797661	0.0627194	0.0794464	0.0666865	0.0511898	0.0657589	0.0724787	0.104011	0.0425092	0.0509405	0.0598107	0.0561367	0.0348703	0.0479342	0.0363227	0.0657505	0.0712684	0.0690802	0.0523869	0.0471002	0.0680401	0.120645	0.121218	0.093085	0.0763151	0.112808	0.109584	0.133028	0.0728657	0.0848638	0.0779179	0.0690924	0.0664162	0.0508661	0.0574206	0.0566522	0.034135	0.0506277	0.0533355	0.0500046	0.0358536	0.0355486
SM	SM(d42:1)	SM(d42:1)	16.79	1.13159	1.53457	1.69606	1.60975	1.67407	1.97847	2.01776	2.31654	1.29987	1.73291	2.47605	2.16368	1.15025	1.51454	1.35391	1.68216	1.37675	2.13445	1.69362	2.27786	2.22345	2.02415	2.0741	2.43194	1.00065	1.65926	1.69226	1.36043	1.33298	1.60047	1.45407	1.6236	1.24375	2.10003	1.79885	2.42171	1.08196	0.988674	1.16223	1.27145	1.09186	1.77219	2.21018	2.07346	2.139	1.83598
SM	SM(d42:2)	SM(d42:2)	15.861	2.52934	3.76741	2.58394	2.04767	2.16754	2.65943	3.22817	2.5982	1.85507	2.22369	2.71777	3.1282	1.86319	1.94932	2.23806	1.96932	1.68444	2.32612	1.77167	2.41365	2.42063	2.5771	2.54871	2.62434	2.77399	4.47225	4.07238	2.99923	2.39952	3.9658	4.30072	4.17114	2.92118	3.5658	3.16364	2.90156	2.16996	2.70844	2.00023	2.36043	1.55674	2.36796	2.17703	2.63197	2.11705	2.0819
SM	SM(d42:3)	SM(d42:3)	14.975	0.739136	0.846439	0.732351	0.589284	0.586652	0.747853	0.796942	0.645757	0.536981	0.597012	0.644008	0.824968	0.591927	0.576103	0.618287	0.578753	0.464578	0.667185	0.522345	0.670475	0.538913	0.647223	0.57306	0.558618	0.600417	1.03969	0.913558	0.615734	0.512594	0.825005	0.831153	0.722012	0.545749	0.835644	0.679885	0.678374	0.509879	0.582803	0.482425	0.595204	0.472929	0.585723	0.522277	0.599297	0.469059	0.51479
SM	SM(d43:1)	SM(d43:1)	17.047	0.115689	0.178003	0.155127	0.165913	0.158112	0.227452	0.152034	0.315786	0.196818	0.251711	0.32434	0.180623	0.103163	0.158514	0.136133	0.212344	0.166415	0.299862	0.127073	0.257186	0.286283	0.197695	0.159911	0.30496	0.129869	0.150534	0.181377	0.164658	0.122384	0.165012	0.130932	0.152714	0.198761	0.258744	0.252448	0.411562	0.123708	0.125263	0.098571	0.136642	0.104713	0.193772	0.276765	0.294605	0.281422	0.186347
Sterol	ChS	ChS	7.702	0.347076	0.677525	0.383668	0.465129	0.277827	0.499012	0.324423	0.306269	0.179338	0.398761	0.282265	0.416985	0.317629	0.665876	0.539939	0.388401	0.404032	0.391805	0.299556	0.492782	0.363876	0.765047	0.611377	0.376207	0.389328	0.501113	0.663956	0.347822	0.244047	0.370373	0.462832	0.443531	0.379385	0.393352	0.332661	0.431318	0.363931	0.312988	0.32673	0.391336	0.193181	0.303053	0.343495	0.509064	0.379255	0.343055
Car	Car(16:0)	Car(16:0)	4.532	0.0156384	0.0178492	0.0216545	0.00812989	0.0147455	0.0150882	0.024729	0.0117039	0.0134944	0.0139341	0.0177374	0.0142528	0.0155113	0.0554327	0.0329324	0.0179646	0.0142167	0.0205468	0.00952129	0.016644	0.0122232	0.0283849	0.0137105	0.0494228	0.044282	0.0366431	0.0327239	0.0152706	0.0288557	0.0332407	0.0190373	0.0268991	0.0450964	0.022848	0.0341316	0.0146856	0.0187508	0.0262091	0.018975	0.0207401	0.0088345	0.0348106	0.0274567	0.0362139	0.0227035	0.0446981
Car	Car(18:0)	Car(18:0)	5.711	0.0106211	0.0151972	0.0277937	0.00495996	0.011114	0.0134895	0.0180237	0.00777152	0.00559844	0.00994026	0.0132238	0.0158951	0.0103002	0.021502	0.0178954	0.00985634	0.00601014	0.013177	0.00551513	0.0100722	0.0072806	0.0158942	0.00786219	0.0171711	0.0218253	0.0321771	0.027857	0.016164	0.0278297	0.0311286	0.0252744	0.0329571	0.0381891	0.0293953	0.026692	0.0117689	0.0148242	0.0221405	0.0147717	0.0160497	0.00566548	0.0195204	0.0189936	0.0156111	0.0111604	0.0131681
Car	Car(18:1)	Car(18:1)	4.741	0.0160266	0.0116087	0.021479	0.00897551	0.00752104	0.012238	0.012575	0.0132779	0.0112761	0.0156978	0.0167656	0.0103717	0.0106542	0.051606	0.0256403	0.0147248	0.0170251	0.0258507	0.00932812	0.015567	0.00992712	0.0316878	0.00998545	0.0472565	0.0668707	0.0317859	0.0216192	0.00946546	0.0159146	0.023516	0.0128256	0.01696	0.0472393	0.0161875	0.0336462	0.0135336	0.0118012	0.0140154	0.0106428	0.013294	0.00765294	0.0399239	0.0284409	0.0247733	0.0165326	0.0398548
Car	Car(18:2)	Not confirmed	4.037	0.0114804	0.00719646	0.009956	0.00706296	0.00687489	0.0101041	0.00665027	0.0141253	0.00676589	0.0125408	0.0154845	0.00730354	0.0105678	0.0408748	0.025394	0.0105573	0.00774851	0.0199705	0.00716976	0.0102126	0.00687177	0.017235	0.00802787	0.0316307	0.0202922	0.0154493	0.0113238	0.00468763	0.0159612	0.0148139	0.00914237	0.00883804	0.0183667	0.0137397	0.0209341	0.00983987	0.0052817	0.00766497	0.00635316	0.0100018	0.00390218	0.0237665	0.0225561	0.0231973	0.0141219	0.0248318
Car	Car(20:1)	Not confirmed	5.869	0.00580775	0.00360799	0.0151974	0.00360937	0.00437711	0.00228036	0.00722481	0.00318686	0.00657325	0.00453798	0.00572268	0.0040965	0.0050921	0.0106591	0.00777189	0.0091273	0.0027246	0.00614033	0.00165445	0.00502976	0.00235183	0.00958517	0.00163262	0.0102467	0.0122271	0.0123967	0.00905524	0.00500715	0.00635355	0.00627644	0.00533859	0.00467043	0.00925163	0.00385583	0.00997877	0.0017467	0.00354377	0.00523733	0.00636126	0.00431795	0.00197104	0.00789041	0.0085846	0.0051418	0.00652391	0.00779035
Car	Car(20:4)	Not confirmed	3.944	0.00909577	0.00668021	0.0159491	0.0064104	0.00753163	0.0110061	0.0100354	0.0137296	0.00424856	0.00929848	0.0173007	0.00610438	0.0064377	0.0567212	0.0217821	0.0077216	0.00498387	0.0174628	0.0059795	0.0109664	0.00598978	0.0267676	0.00661055	0.044642	0.0301809	0.0138387	0.010982	0.00356209	0.0130322	0.0105551	0.0113512	0.009749	0.0457823	0.00973409	0.0103786	0.01125	0.00656554	0.00506695	0.00656071	0.0073095	0.0024723	0.0109466	0.0143788	0.0214622	0.00871259	0.0126118
ChE	ChE(18:1)	ChE(18:1)	20.732	0.0327112	0.0489859	0.0385852	0.0256241	0.0311733	0.0224753	0.0281299	0.024079	0.0209897	0.0304317	0.0299722	0.0373293	0.018762	0.0288177	0.0215328	0.0250467	0.0249539	0.025428	0.0342694	0.0483076	0.0392623	0.0407907	0.0323735	0.0292823	0.022849	0.0343259	0.0445854	0.0294647	0.0241707	0.0445646	0.0265779	0.0353269	0.0269078	0.0419487	0.0330472	0.0428517	0.0332418	0.025496	0.0225006	0.0296178	0.0319776	0.0491087	0.0516677	0.0349845	0.0272397	0.0330756
ChE	ChE(18:2)	ChE(18:2)	20.351	0.253643	0.256145	0.237388	0.184	0.17509	0.179196	0.150793	0.179601	0.148937	0.241736	0.221138	0.252381	0.169048	0.174706	0.174249	0.174579	0.15402	0.174725	0.199694	0.224649	0.161722	0.146395	0.171894	0.138428	0.158414	0.213836	0.273047	0.197435	0.190604	0.190756	0.169321	0.211773	0.156815	0.283401	0.186642	0.228282	0.205308	0.166011	0.177022	0.186658	0.167449	0.239628	0.225701	0.184048	0.149003	0.162379
ChE	ChE(18:3)	ChE(18:3)	19.987	0.044777	0.0439546	0.0386583	0.0350236	0.0305867	0.0308036	0.0202181	0.0289126	0.0245404	0.0467053	0.0367011	0.0438369	0.0336854	0.0274034	0.0304923	0.023744	0.019191	0.0238516	0.0239311	0.0231625	0.0175531	0.0143446	0.0241371	0.0205516	0.0280504	0.0346351	0.0469087	0.0363338	0.0358628	0.0277608	0.0268515	0.0369804	0.0249218	0.0452077	0.0343984	0.0376099	0.0302716	0.0257487	0.0301907	0.0323175	0.0227999	0.0340215	0.0286666	0.0220116	0.0196256	0.0226085
ChE	ChE(20:3)	Not confirmed	20.407	0.0117896	0.00952553	0.00593615	0.0055814	0.00744983	0.00357369	0.00550979	0.00349141	0.0078826	0.0153736	0.0117046	0.00999053	0.00663466	0.0097425	0.00993977	0.00924434	0.00749771	0.00730368	0.0124783	0.0147463	0.00567298	0.00750792	0.011101	0.00911516	0.00725167	0.00916254	0.00950067	0.00560029	0.00611658	0.0113364	0.00524891	0.0070728	0.00648607	0.0109863	0.00694981	0.0121769	0.0116604	0.0042884	0.00589219	0.00552251	0.0122056	0.0090852	0.00700482	0.008749	0.00533017	0.00801089
ChE	ChE(20:4)	ChE(20:4)	20.119	0.506013	0.434832	0.362883	0.249638	0.334304	0.239967	0.301416	0.271805	0.274081	0.357881	0.356929	0.370358	0.248273	0.243581	0.297525	0.258222	0.221347	0.333721	0.306475	0.371235	0.249718	0.245942	0.293524	0.285445	0.338591	0.435669	0.428608	0.255618	0.244587	0.321972	0.301402	0.332189	0.380962	0.497765	0.280595	0.304835	0.297434	0.260113	0.226878	0.271332	0.193071	0.324823	0.283946	0.284533	0.180576	0.182998
ChE	ChE(20:5)	Not confirmed	19.754	0.0528483	0.0691946	0.0339411	0.0241808	0.043887	0.0269672	0.0163619	0.0168798	0.0284046	0.108365	0.0455609	0.0387621	0.0215854	0.0407509	0.0400036	0.0236214	0.0312005	0.0373168	0.0429192	0.0497282	0.029262	0.0363952	0.0354394	0.0530006	0.0260823	0.036797	0.0377874	0.0330716	0.0425736	0.0505785	0.0320332	0.0342831	0.0306017	0.0509956	0.0416633	0.0343181	0.0249962	0.0251795	0.0262216	0.0283031	0.0261563	0.0519102	0.0515337	0.0358647	0.0251569	0.038748
ChE	ChE(21:4)	Not confirmed	20.274	0.0069279	0.00543321	0.00184229	0.00156556	0.00399498	0.00115911	0.00435193	0.00382054	0.00303133	0.00408073	0.0038708	0.00476635	0.00200595	0.00292019	0.00181099	0.00380844	0.00303137	0.00215494	0.00132006	0.00316105	0.0039868	0.00154443	0.00124486	0.00304395	0.00462903	0.00588708	0.00782926	0.00262815	0.00563801	0.00565874	0.00463006	0.00416167	0.00654805	0.00878083	0.00343949	0.00166922	0.00876121	0.00203362	0.00195804	0.0034168	0.00172086	0.00366472	0.00196539	0.00137373	0.00130007	0.00167636
ChE	ChE(22:4)	Not confirmed	20.444	0.010676	0.00809153	0.00484947	0.00387763	0.00654681	0.00382507	0.00814073	0.00330177	0.00743042	0.00854925	0.00602337	0.00921334	0.00356399	0.00381772	0.00742844	0.00486647	0.00618093	0.00761879	0.0105981	0.0170783	0.0082066	0.00719047	0.00860081	0.005415	0.00541634	0.00764397	0.00863021	0.0038227	0.00573563	0.00872541	0.00491789	0.00608318	0.00922297	0.0113983	0.00500633	0.00410246	0.0108171	0.00363993	0.00293525	0.00355636	0.0104142	0.0071766	0.0080907	0.00456241	0.00276779	0.00639822
ChE	ChE(22:6)	ChE(22:6)	19.884	0.247532	0.188823	0.216425	0.158848	0.249516	0.160819	0.188338	0.131925	0.226829	0.414606	0.326282	0.281295	0.187942	0.218864	0.266445	0.278391	0.179604	0.267548	0.322334	0.346209	0.234865	0.244251	0.266601	0.230727	0.154457	0.189981	0.295939	0.132515	0.12596	0.209628	0.13458	0.173868	0.213805	0.250746	0.122477	0.18925	0.193405	0.140567	0.146149	0.184504	0.164968	0.24252	0.154243	0.295735	0.147226	0.160829
CoQ	CoQ9a	CoQ9	18.137	1.09276	1.41473	0.395508	0.856875	1.25053	0.64924	0.864407	1.20802	0.56987	1.25481	0.8555	1.4628	1.20745	1.10543	1.01885	1.42842	0.783594	1.02552	0.768246	0.929145	0.913859	0.99009	0.779257	0.642848	0.922263	1.25636	1.29237	0.690105	0.818857	1.10248	1.18737	1.13577	0.576446	1.20955	1.27393	0.706337	1.18088	0.582839	0.673915	0.862474	0.703329	0.908232	0.917626	0.829128	0.625196	0.862457
CoQ	CoQ9b	CoQ9	18.344	1.41131	1.59693	1.20378	1.13844	1.04351	1.28326	1.32232	1.5593	0.788614	1.15894	1.09308	1.56206	1.29515	0.815781	1.06824	1.20606	1.15556	1.50041	1.39094	1.3131	1.44157	0.792591	1.78734	0.857338	0.597713	0.969473	1.17579	1.04787	0.849971	0.785413	0.906326	1.07713	0.651052	1.31372	1.16259	1.15114	1.35987	1.0382	0.878195	0.944477	0.667686	1.01434	1.33309	1.13918	1.13402	1.04759
CoQ	CoQ10a	Not confirmed	18.917	0.0902349	0.126394	0.0420551	0.069898	0.139057	0.0459445	0.0782533	0.0850004	0.0583897	0.11351	0.0760385	0.148189	0.0923167	0.0768575	0.0985094	0.11462	0.0652113	0.0886816	0.0706995	0.062004	0.0787819	0.0518413	0.0558424	0.0472942	0.0410894	0.069442	0.101191	0.0412302	0.0596825	0.0561756	0.0687329	0.0585104	0.027056	0.074133	0.075064	0.0255916	0.0872866	0.0408302	0.0468897	0.0433387	0.0469826	0.0607822	0.0428982	0.0433486	0.0348997	0.0378932
CoQ	CoQ10b	Not confirmed	19.101	0.13912	0.148655	0.106376	0.068509	0.134348	0.0895842	0.12139	0.133944	0.0763183	0.111191	0.104315	0.161838	0.107282	0.0886415	0.0957333	0.0966933	0.0976444	0.133036	0.131487	0.096896	0.120264	0.0584521	0.134303	0.0638263	0.038699	0.0525752	0.0905863	0.0452352	0.0767821	0.0490075	0.0605383	0.0492872	0.0609054	0.112583	0.0904256	0.060407	0.148145	0.0698247	0.0518613	0.0438417	0.0213556	0.0698448	0.0867555	0.0764789	0.0840217	0.0748669
DG	DG(34:1)	DG(16:0/18:1)	16.124	0.0303934	0.0596872	0.0353001	0.018481	0.0257409	0.0312582	0.0253537	0.029746	0.0292468	0.0340242	0.0403255	0.0421013	0.0258414	0.012914	0.0189211	0.0308004	0.041678	0.0346544	0.0294999	0.0407141	0.0472339	0.082498	0.0384105	0.0207924	0.0420245	0.126624	0.0701046	0.0627695	0.0372102	0.186167	0.0716202	0.0747904	0.0429295	0.0560444	0.0859106	0.0863595	0.0341354	0.0396232	0.0203164	0.0362524	0.0393934	0.0507622	0.0680091	0.0447757	0.0275721	0.0621706
DG	DG(34:2)	DG(16:0/18:2)	15.315	0.288083	0.444984	0.275501	0.143576	0.208849	0.211288	0.172523	0.19084	0.171089	0.230469	0.259899	0.294045	0.265424	0.102233	0.165162	0.224771	0.211801	0.185418	0.154499	0.204928	0.214764	0.276847	0.190839	0.0917533	0.301508	0.811954	0.509668	0.482676	0.283451	0.877143	0.507026	0.497097	0.272434	0.454067	0.595576	0.50765	0.311708	0.318885	0.205166	0.3328	0.241173	0.309513	0.348377	0.219275	0.151252	0.313551
DG	DG(34:3)	DG(16:1/18:2)	14.178	0.0259393	0.0419352	0.0238069	0.0139197	0.0237906	0.0293775	0.0090756	0.0213213	0.0102413	0.0233223	0.0206498	0.0234814	0.0386334	0.0123233	0.0210707	0.0267904	0.0422268	0.0251552	0.0144711	0.0241069	0.0271954	0.0325301	0.0221997	0.00839554	0.0243021	0.0541665	0.0425627	0.0439895	0.0192223	0.0806556	0.0441532	0.0477827	0.0142724	0.0344876	0.063414	0.0596097	0.0352031	0.0388104	0.0252184	0.0402615	0.0341695	0.0507785	0.0613317	0.0220403	0.0215131	0.0625437
DG	DG(36:2)	DG(18:1/18:1)	16.173	0.0807624	0.108387	0.0963435	0.052421	0.0597115	0.0802463	0.0418195	0.0719415	0.0445464	0.0766226	0.0912031	0.0929859	0.100627	0.0430954	0.0708612	0.109678	0.11781	0.0977212	0.0564987	0.122418	0.125111	0.118658	0.0794884	0.0307706	0.0919974	0.187597	0.138007	0.134247	0.0623551	0.264571	0.131377	0.15098	0.0737454	0.124604	0.227526	0.20194	0.106694	0.127823	0.0812163	0.130372	0.155296	0.205352	0.212573	0.131035	0.0821535	0.209487
DG	DG(36:3)	DG(18:1/18:2)	15.372	0.353743	0.494068	0.412517	0.324609	0.285752	0.518936	0.166124	0.422641	0.197486	0.356106	0.362287	0.397081	0.515485	0.197761	0.304791	0.548243	0.452655	0.469176	0.311393	0.457117	0.429518	0.365945	0.363261	0.126059	0.309612	0.662799	0.521993	0.548507	0.304348	0.743622	0.516591	0.568784	0.218368	0.596385	0.831215	0.78094	0.404272	0.435666	0.371491	0.53261	0.513758	0.721799	0.8199	0.398143	0.298483	0.670132
DG	DG(36:4)a	DG(18:2/18:2)	14.403	0.297748	0.356615	0.287659	0.311521	0.231484	0.581023	0.13289	0.407856	0.150204	0.340861	0.319984	0.349639	0.457744	0.178818	0.294773	0.475434	0.313262	0.373486	0.240347	0.313192	0.317351	0.215635	0.312451	0.0972749	0.193352	0.411871	0.409494	0.389771	0.254658	0.410848	0.334527	0.43648	0.132025	0.513456	0.577656	0.572614	0.289292	0.301701	0.314622	0.439472	0.353993	0.4563	0.655122	0.290577	0.264763	0.389048
DG	DG(36:4)b	DG(16:0/20:4)	15.022	0.172275	0.155569	0.141268	0.0525562	0.141222	0.101095	0.165926	0.075576	0.0970311	0.0984072	0.113031	0.152838	0.128647	0.108665	0.0843827	0.117208	0.0845196	0.12662	0.0811312	0.0890214	0.125614	0.107945	0.0927638	0.0952052	0.154902	0.327987	0.234364	0.131926	0.0997959	0.204577	0.14177	0.163686	0.151256	0.172142	0.157264	0.17806	0.171544	0.107601	0.0887344	0.147589	0.0929746	0.0979928	0.0974723	0.132321	0.0761611	0.0832573
DG	DG(36:5)	DG(18:2/18:3)	13.348	0.0162546	0.0326514	0.0115398	0.0209684	0.0190241	0.0320701	0.00819684	0.0241227	0.00787681	0.0236714	0.0149986	0.0158968	0.0401055	0.0110626	0.0226231	0.0296226	0.0201169	0.0233868	0.0158975	0.0174139	0.0173332	0.0186264	0.0252606	0.00842669	0.0191512	0.0309238	0.0193721	0.0277391	0.0187311	0.0336164	0.0257564	0.0351733	0.00844096	0.0324171	0.0390597	0.0520789	0.0285787	0.0239744	0.0226037	0.0354858	0.0233984	0.0238164	0.0410436	0.0189174	0.0150539	0.0384717
DG	DG(38:3)	DG(18:2/20:1)	16.305	0.0149549	0.0167454	0.0187844	0.0144501	0.00962443	0.0231944	0.00275462	0.0211267	0.00978513	0.0209454	0.0157952	0.0142682	0.0192544	0.0092885	0.0142251	0.0253404	0.0182784	0.0234018	0.0180262	0.0277915	0.0195958	0.0140741	0.0180225	0.00485023	0.0130117	0.023442	0.0156143	0.022711	0.0117613	0.0343801	0.0159589	0.0194087	0.00752332	0.0262176	0.0238011	0.0414222	0.0191527	0.017824	0.0195121	0.0246627	0.0362718	0.0367911	0.0557669	0.0143416	0.0133806	0.0357626
DG	DG(38:4)a	Not confirmed	15.542	0.0130083	0.0150075	0.0145007	0.011553	0.0109428	0.0229962	0.00501246	0.0132165	0.00880222	0.0186895	0.0153902	0.0130796	0.0182372	0.00924756	0.0113003	0.0269577	0.0210361	0.0207309	0.0169217	0.0259859	0.0157283	0.0139608	0.0138412	0.00539909	0.00830975	0.0223713	0.0161212	0.0162464	0.0112178	0.0290918	0.0125536	0.0163259	0.0060995	0.0218589	0.0254598	0.0437802	0.0208121	0.0164178	0.0160373	0.0215124	0.0274818	0.0243339	0.0457297	0.0154718	0.0146555	0.0382371
DG	DG(38:4)b	DG(18:0/20:4)	16.088	0.148183	0.201656	0.157078	0.0721958	0.133751	0.167441	0.156169	0.109836	0.105789	0.128746	0.206749	0.193859	0.102605	0.110124	0.0886223	0.111912	0.0865907	0.157416	0.11235	0.117284	0.142162	0.153984	0.153456	0.137243	0.155988	0.348388	0.255575	0.170273	0.147171	0.250184	0.200149	0.229991	0.231456	0.213426	0.210005	0.196353	0.131193	0.110083	0.0795308	0.111758	0.0690729	0.118075	0.138378	0.13556	0.0946818	0.0775679
DG	DG(38:5)a	Not confirmed	14.675	0.00997887	0.0115468	0.0064585	0.00755267	0.00661906	0.0174754	0.00317496	0.015531	0.00519862	0.0121174	0.00873315	0.00907189	0.0124588	0.00538816	0.00785261	0.0180154	0.010929	0.0130214	0.0106851	0.0154	0.00870182	0.00604542	0.0133361	0.00513111	0.00358819	0.0156726	0.00801511	0.0101534	0.00760195	0.0191244	0.00485258	0.0100918	0.00360924	0.0136854	0.0164615	0.0274236	0.0113441	0.00692924	0.0103535	0.0118642	0.0129744	0.0136281	0.0273916	0.00976118	0.00935536	0.0218822
DG	DG(38:5)b	DG(18:1/20:4)	15.063	0.122977	0.138776	0.102905	0.0760388	0.0940657	0.126188	0.0900893	0.12182	0.060911	0.083562	0.0993779	0.0874289	0.121935	0.0852327	0.0986538	0.134098	0.105506	0.161534	0.101997	0.160384	0.122416	0.122063	0.131204	0.0851719	0.0904002	0.17048	0.154132	0.106996	0.0749996	0.14759	0.0981495	0.127053	0.0771157	0.174946	0.142427	0.203142	0.112913	0.0959704	0.089877	0.119412	0.108203	0.15738	0.209753	0.135922	0.0809796	0.155023
DG	DG(38:6)	DG(18:2/20:4)	14.011	0.236099	0.261929	0.165508	0.162755	0.190379	0.336092	0.117803	0.328083	0.103758	0.187328	0.215429	0.206607	0.21608	0.114129	0.209295	0.208419	0.184133	0.340606	0.218515	0.347468	0.202696	0.15623	0.287993	0.0798449	0.089949	0.225422	0.246863	0.19641	0.160108	0.164355	0.149132	0.199603	0.085599	0.397868	0.200669	0.408808	0.144886	0.120929	0.140914	0.187757	0.151303	0.246095	0.390106	0.248531	0.117833	0.172862
DG	DG(38:7)	DG(18:2/-)	12.921	0.0766605	0.126355	0.0278366	0.0502724	0.0714645	0.11187	0.0364144	0.112243	0.031998	0.0710128	0.0684744	0.0468033	0.0843508	0.0548479	0.0539519	0.0477533	0.0673258	0.102378	0.0515619	0.0836573	0.0472474	0.0607455	0.0895825	0.0504259	0.0635904	0.126219	0.0866805	0.12234	0.057937	0.134171	0.0636334	0.103464	0.0567166	0.130009	0.139448	0.215603	0.0870485	0.119374	0.065612	0.0952432	0.0580351	0.101442	0.118001	0.0960074	0.0418087	0.0927617
DG	DG(40:6)	DG(18:0/-)	15.754	0.00900008	0.0229954	0.00851673	0.00853809	0.0117846	0.0149476	0.0274889	0.0095828	0.0107808	0.00825873	0.0184365	0.0195581	0.011037	0.0114392	0.00840672	0.016303	0.00721813	0.0224093	0.0182087	0.0208886	0.0241043	0.0310782	0.0254068	0.0180641	0.0138081	0.0263736	0.0355847	0.00863511	0.00792317	0.0274687	0.0237452	0.0229132	0.0239353	0.0181685	0.0115391	0.0209554	0.012692	0.00973789	0.00833447	0.0126899	0.00719845	0.0127978	0.0159659	0.0212203	0.015198	0.0115504
DG	DG(40:7)a	Not confirmed	14.11	0.0470231	0.0413022	0.0224945	0.0222476	0.0310788	0.0592541	0.0204216	0.0533898	0.022779	0.0406086	0.0317765	0.0249053	0.0326697	0.0206751	0.0286483	0.0427236	0.0353529	0.0402181	0.0279405	0.0548654	0.0287833	0.0225315	0.0406082	0.0212658	0.0172774	0.0563851	0.023427	0.0513103	0.028878	0.057207	0.0220627	0.0414151	0.0147553	0.0655613	0.0464341	0.109215	0.0410848	0.0380067	0.0263839	0.0415729	0.0398	0.0545401	0.0893711	0.0310959	0.0238119	0.0559268
DG	DG(40:7)b	DG(18:1/22:6)	14.659	0.130986	0.181268	0.10685	0.0993939	0.119207	0.173106	0.0847983	0.159887	0.0673465	0.124378	0.13798	0.0992956	0.126677	0.0800788	0.127648	0.186946	0.103425	0.170039	0.104045	0.178762	0.131053	0.103071	0.141462	0.0662225	0.0703787	0.212034	0.199333	0.133644	0.0921471	0.262494	0.0964283	0.167387	0.0642548	0.181627	0.133935	0.297027	0.155071	0.117808	0.10874	0.213794	0.081187	0.151151	0.204751	0.171317	0.0818271	0.133909
DG	DG(40:8)	DG(18:2/-)	13.515	0.108721	0.139759	0.121656	0.10385	0.103628	0.13524	0.109104	0.118741	0.0789394	0.104008	0.132402	0.123305	0.100628	0.104152	0.089605	0.088648	0.0794667	0.117219	0.0720225	0.151716	0.0794016	0.0844395	0.0909127	0.0898913	0.121089	0.142882	0.15039	0.120886	0.0975556	0.133006	0.129213	0.12656	0.131931	0.122873	0.136038	0.216286	0.116103	0.106228	0.0877573	0.105464	0.0712652	0.11357	0.109075	0.106091	0.0768976	0.0904963
FAA	FAA(18:1)	FAA(18:1)	6.408	0.11686	0.101141	0.059717	0.108675	0.0976284	0.0468251	0.0706337	0.0479917	0.0195104	0.0910431	0.0771798	0.0466104	0.0612626	0.054995	0.0470368	0.0392861	0.0953037	0.0804588	0.0200166	0.0322334	0.0316323	0.043326	0.0447116	0.0744513	0.0372406	0.118882	0.0183479	0.0481866	0.00808843	0.0483513	0.0219881	0.0430963	0.0154556	0.0724436	0.0263286	0.0184814	0.0387432	0.0490281	0.0392772	0.0172913	0.0819876	0.0618808	0.0214615	0.0114788	0.021092	0.0475528
TG	TG(46:2)	Not confirmed	18.925	0.0195529	0.0197975	0.0153143	0.014415	0.00988712	0.0174129	0.0109278	0.0157612	0.00888123	0.0128605	0.0125384	0.0135864	0.0148251	0.0214506	0.0127797	0.0105538	0.0188667	0.0169789	0.0280005	0.0195326	0.00897628	0.0633332	0.0147835	0.01384	0.0213239	0.0200098	0.0360924	0.0280511	0.00950568	0.0636141	0.0234116	0.0610804	0.0168223	0.0256367	0.0220859	0.0783297	0.0165942	0.0445613	0.0133918	0.0178372	0.0238597	0.0610131	0.0970568	0.0160115	0.0160847	0.0686137
TG	TG(46:3)	Not confirmed	18.52	0.0198905	0.0373599	0.0398274	0.018672	0.0149583	0.0236986	0.0119005	0.0250613	0.011437	0.017441	0.0145135	0.0161737	0.0201364	0.0243421	0.0176567	0.013909	0.018549	0.017734	0.0150195	0.0188769	0.0113494	0.0602005	0.0190752	0.0180481	0.0644563	0.029106	0.0473735	0.0483069	0.0161939	0.0603545	0.0674509	0.135947	0.0212076	0.028107	0.0508062	0.0954848	0.0206964	0.0960534	0.039535	0.0305375	0.0223427	0.0851249	0.102332	0.022257	0.0136293	0.0661842
TG	TG(48:1)	TG(14:0/16:0/18:1), TG(16:0/16:0/16:1)	19.71	0.0475789	0.0659184	0.0870456	0.0363068	0.0338857	0.0528463	0.0497878	0.0461959	0.0337444	0.0524698	0.039232	0.0592158	0.0425325	0.0581917	0.0329449	0.0374994	0.142984	0.0483968	0.0761711	0.0946292	0.0825021	0.225345	0.0637555	0.0575293	0.0588539	0.0947462	0.080787	0.133083	0.0424311	0.351143	0.082463	0.180861	0.109049	0.0720887	0.131079	0.188915	0.109173	0.128619	0.0530451	0.0651623	0.118265	0.178779	0.204589	0.166961	0.0966147	0.268492
TG	TG(48:2)	TG(16:0/16:1/16:1), TG(14:0/16:1/18:1)	19.347	0.0654044	0.151842	0.147684	0.0855324	0.0652007	0.133171	0.0808362	0.108992	0.0579312	0.100131	0.0894997	0.132118	0.0989647	0.114021	0.072733	0.0570765	0.272791	0.101978	0.145409	0.165704	0.122033	0.473273	0.149077	0.107434	0.176932	0.285317	0.228246	0.3348	0.0955545	0.877653	0.239764	0.373837	0.205849	0.153056	0.35997	0.40105	0.157933	0.272218	0.121499	0.119752	0.208252	0.389055	0.501126	0.233575	0.179487	0.586886
TG	TG(48:3)	TG(12:0/18:1/18:2), TG(14:0/16:1/18:2), TG(14:1/16:0/18:2)	18.951	0.0953839	0.216358	0.173864	0.0789929	0.072566	0.135256	0.0629406	0.113083	0.0538985	0.0950711	0.0858783	0.113859	0.103097	0.146033	0.0927954	0.0518052	0.156187	0.0819624	0.101787	0.0908005	0.0613906	0.307815	0.13287	0.0729337	0.2847	0.278464	0.24261	0.358802	0.108636	0.689863	0.305642	0.472935	0.197165	0.179708	0.394707	0.394194	0.15984	0.400558	0.169863	0.123272	0.133625	0.325233	0.369063	0.138461	0.138284	0.333597
TG	TG(48:4)	TG(12:0/18:2/18:2)	18.543	0.076453	0.133122	0.157407	0.0859372	0.0553276	0.141969	0.0395924	0.131253	0.0375949	0.116141	0.0626953	0.104279	0.101998	0.127311	0.0953335	0.0534085	0.102029	0.0802789	0.0830076	0.0536095	0.0368101	0.177988	0.0988429	0.0672449	0.26267	0.126442	0.151106	0.172017	0.0821486	0.235926	0.229154	0.308524	0.100224	0.163089	0.218294	0.304607	0.0909464	0.344344	0.170909	0.103227	0.106492	0.267126	0.355099	0.0753803	0.121373	0.228356
TG	TG(48:5)	TG(-/18:2/18:3)	18.188	0.0114446	0.067902	0.041927	0.0222312	0.014271	0.0525753	0.0146063	0.0482968	0.00862582	0.0222245	0.0117266	0.0189252	0.0336218	0.0410683	0.0283296	0.0113524	0.0295019	0.0154946	0.0300383	0.0197135	0.0129796	0.0884257	0.0295537	0.0129513	0.096055	0.0266813	0.0522129	0.059035	0.0159536	0.0513038	0.0718884	0.136907	0.0220191	0.0510449	0.0878442	0.13369	0.0193444	0.195256	0.082259	0.0268119	0.0403701	0.116889	0.151822	0.0219744	0.0233775	0.102018
TG	TG(49:1)	TG(15:0/16:0/18:1)	19.886	0.00689064	0.0113029	0.0158949	0.0101699	0.00698161	0.00851786	0.00826708	0.00664719	0.00699717	0.0106885	0.0127408	0.0107842	0.00953837	0.00777235	0.00463333	0.0130096	0.0272196	0.0108061	0.0150576	0.0312906	0.0191351	0.0457126	0.0165809	0.0146955	0.0116926	0.0119214	0.0118227	0.0213401	0.00997236	0.0407422	0.0141391	0.0253281	0.0215679	0.0148755	0.0237128	0.0281508	0.0188758	0.0179096	0.0128787	0.0156423	0.0278269	0.025496	0.0404091	0.0398357	0.0191105	0.0465683
TG	TG(49:2)	TG(15:0/16:0/18:2), TG(15:0/16:1/18:1)	19.544	0.0136353	0.0169436	0.0261551	0.0248823	0.0134962	0.0189339	0.0195756	0.0153079	0.0155535	0.0165373	0.030117	0.0270438	0.0198487	0.0224939	0.019539	0.0192022	0.0504679	0.0270075	0.0268893	0.0482996	0.0277138	0.0897864	0.0278075	0.0216678	0.0444639	0.0336673	0.0246551	0.0403886	0.0188416	0.111037	0.0291817	0.0611578	0.0362982	0.0409066	0.0677977	0.0541722	0.0275499	0.0461406	0.0219128	0.0201925	0.0400774	0.0466058	0.0932508	0.0487829	0.0367206	0.102456
TG	TG(49:3)	Not confirmed	19.162	0.0314769	0.0296863	0.0327008	0.0274268	0.0190758	0.0194815	0.0176457	0.0189008	0.0177699	0.0255015	0.0206354	0.0270255	0.026749	0.0241218	0.0224364	0.0198867	0.0205922	0.0193491	0.0154472	0.0239032	0.0166521	0.0438989	0.0156538	0.0192226	0.0323398	0.0399008	0.0487889	0.0340608	0.0239725	0.10797	0.0296042	0.03751	0.0268403	0.0314592	0.0485711	0.0338064	0.0287723	0.0318826	0.0239588	0.0321648	0.0172731	0.0340758	0.0372178	0.0257099	0.0181699	0.0396187
TG	TG(50:1)	TG(16:0/16:0/18:1)	20.068	0.452118	0.51389	0.792427	0.460557	0.417672	0.428815	0.459121	0.403532	0.368238	0.426729	0.544844	0.642113	0.449524	0.458587	0.314721	0.514362	0.939597	0.523365	0.635956	0.976235	0.806704	1.36865	0.595849	0.578315	0.299509	0.49162	0.661422	0.633865	0.387961	1.21395	0.449436	0.914967	0.608851	0.7033	0.74664	1.04225	0.754855	0.677824	0.468203	0.607253	0.953983	1.29454	1.46385	1.2185	0.779417	1.2187
TG	TG(50:2)	TG(16:0/16:0/18:2)	19.744	1.34851	1.90707	2.47357	1.74037	1.16789	1.61352	1.42881	1.38629	1.20152	1.37847	1.75477	2.35666	1.53589	1.48392	1.0999	1.57295	3.07102	1.40845	1.6704	2.71686	2.19283	4.05511	1.83729	1.82143	1.50685	2.74963	2.61451	2.58928	1.49937	5.69255	2.25112	3.31553	2.09666	2.41085	3.05264	3.59536	2.16598	2.45797	1.7105	2.04977	2.53151	3.86115	5.36262	3.23134	2.36002	4.82476
TG	TG(50:3)	TG(16:0/16:1/18:2), TG(16:1/16:1/18:1), TG(14:0/18:1/18:2)	19.37	1.36703	2.73997	2.05588	1.24434	1.01122	1.49789	1.18247	1.17739	0.936271	1.11499	1.3563	2.07055	1.34626	1.43649	1.05597	1.03806	2.24428	0.942132	0.856016	1.44316	1.44877	3.60072	1.45292	1.37976	2.62729	4.38409	3.30905	3.94847	1.50241	7.54823	3.64101	4.42227	2.52766	1.88969	4.22502	3.8169	2.17527	3.11924	1.75551	1.97882	1.69208	3.28142	3.97613	2.21703	1.86815	4.50771
TG	TG(50:4)	TG(16:0/16:1/18:3), TG(16:0/16:2/18:2), TG(14:0/18:2/18:2)	18.994	1.05415	1.62429	1.36837	0.822383	0.711901	1.05561	0.595857	0.944253	0.495002	0.85876	0.820765	1.24408	1.03788	1.01762	0.843829	0.576914	1.09207	0.567309	0.518494	0.715009	0.563337	1.59932	0.723319	0.65723	2.14063	2.38612	1.92928	2.54913	0.945505	3.5855	2.17804	2.90897	1.28111	1.44945	2.76784	2.14628	1.26052	2.30274	1.26335	1.23705	1.07332	1.87387	2.23461	0.917419	1.01316	2.06052
TG	TG(50:5)	TG(14:1/18:2/18:2), TG(16:1/16:2/18:2)	18.643	0.270387	0.503407	0.441401	0.265132	0.180102	0.437173	0.145563	0.380389	0.104327	0.258854	0.188042	0.352301	0.369927	0.381045	0.28093	0.149823	0.270186	0.198429	0.177654	0.178836	0.135184	0.489975	0.255509	0.190034	0.666982	0.533397	0.482244	0.679605	0.289838	0.743915	0.682543	1.01725	0.363679	0.406585	0.752119	0.779798	0.321379	0.893974	0.522778	0.403796	0.298811	0.624336	0.814362	0.237741	0.328701	0.654771
TG	TG(50:6)	TG(18:2/-/-)	18.319	0.094227	0.171807	0.157002	0.122476	0.0894148	0.210025	0.0454508	0.204258	0.0417277	0.109121	0.0766017	0.114576	0.157945	0.181114	0.13158	0.0554425	0.0998833	0.099286	0.10758	0.0913566	0.049043	0.239065	0.158731	0.100658	0.38133	0.159209	0.225507	0.280111	0.0826722	0.326085	0.251148	0.443274	0.144035	0.239144	0.307017	0.427858	0.104623	0.55811	0.262506	0.155586	0.136666	0.350239	0.403317	0.147943	0.130613	0.297714
TG	TG(50:7)	Not confirmed	17.967	0.0312396	0.0508009	0.0355253	0.044889	0.0172502	0.0808724	0.0154221	0.0734192	0.00864247	0.0454357	0.0224897	0.0232161	0.0583506	0.0706338	0.0397317	0.0131897	0.0285107	0.0362139	0.0414065	0.0208301	0.013676	0.0955065	0.0615097	0.0472249	0.138979	0.053469	0.0696	0.116207	0.0271185	0.132403	0.0827149	0.157194	0.0579736	0.084076	0.101348	0.19663	0.0364111	0.219692	0.0872873	0.0543572	0.0477409	0.0989141	0.146398	0.0664393	0.038093	0.109552
TG	TG(51:1)	TG(16:0/17:0/18:1)	20.219	0.0101201	0.0122061	0.0176627	0.011611	0.0102475	0.0104601	0.0120047	0.00908286	0.0107421	0.0116232	0.0139717	0.0128673	0.011521	0.011683	0.0064596	0.0150087	0.0331109	0.0175567	0.027541	0.0492479	0.0274205	0.0669439	0.0198427	0.0177406	0.00795769	0.00973297	0.0140227	0.0150612	0.00907837	0.0366214	0.00877071	0.0260876	0.0164793	0.0169197	0.0206551	0.0285077	0.0188394	0.0180426	0.0120497	0.0173753	0.0366825	0.0341257	0.0504609	0.0482624	0.0305894	0.0525136
TG	TG(51:2)	TG(16:0/17:1/18:1), TG(15:0/18:1/18:1), TG(16:0/17:0/18:2)	19.895	0.0619817	0.0925079	0.0973228	0.0846184	0.0534253	0.0671761	0.0770543	0.0645673	0.065873	0.0836636	0.107238	0.103936	0.0866727	0.0748066	0.0561702	0.108014	0.188354	0.0876963	0.118134	0.221646	0.147267	0.383518	0.11476	0.101159	0.11525	0.16586	0.129082	0.153362	0.0740317	0.387252	0.142044	0.191816	0.143066	0.116062	0.183457	0.198735	0.125239	0.139938	0.0769991	0.122122	0.169262	0.184102	0.262616	0.261628	0.135641	0.333985
TG	TG(51:3)	TG(15:0/18:1/18:2), TG(16:0/17:1/18:2)	19.564	0.136292	0.247299	0.219989	0.206385	0.0990556	0.163212	0.150229	0.137408	0.124302	0.187456	0.22433	0.242436	0.196127	0.160403	0.136526	0.21728	0.288909	0.123228	0.134619	0.288807	0.226241	0.551509	0.186441	0.173222	0.329568	0.436761	0.34365	0.383614	0.198551	0.746674	0.382755	0.423519	0.30091	0.276308	0.436363	0.376351	0.245061	0.297052	0.168227	0.262452	0.247588	0.2933	0.45863	0.356017	0.224851	0.503685
TG	TG(51:4)	TG(15:0/18:2/18:2)	19.212	0.165291	0.288971	0.193137	0.2002	0.0944701	0.190166	0.11593	0.165253	0.107936	0.178439	0.211205	0.231905	0.220938	0.137533	0.147482	0.1765	0.192032	0.103063	0.101496	0.195927	0.119492	0.362036	0.133646	0.129077	0.379235	0.436274	0.369422	0.405013	0.22807	0.562399	0.368267	0.388372	0.252024	0.319479	0.445138	0.323091	0.197263	0.275258	0.211518	0.264437	0.177204	0.243004	0.442492	0.224336	0.202255	0.367148
TG	TG(51:5)	TG(15:1/18:2/18:2)	18.887	0.0302576	0.0614608	0.0432456	0.0399656	0.0168045	0.0349196	0.018555	0.0368239	0.0211479	0.0323795	0.0332097	0.0517365	0.0565358	0.0358989	0.0359568	0.025792	0.0366728	0.0197202	0.0193811	0.0265631	0.0203041	0.0825919	0.0190176	0.021725	0.125322	0.0971174	0.0562151	0.108325	0.050416	0.137269	0.0948946	0.111268	0.0659588	0.0834082	0.132503	0.0817843	0.0316223	0.111094	0.0439515	0.0642412	0.0524673	0.0479836	0.102075	0.0286532	0.0517621	0.114876
TG	TG(52:1)	TG(16:0/18:0/18:1)	20.399	0.123765	0.118182	0.157365	0.110734	0.157058	0.134752	0.122036	0.119429	0.0964389	0.0942348	0.133241	0.136824	0.0999615	0.126915	0.0835053	0.121767	0.245294	0.215676	0.321075	0.373692	0.267685	0.490886	0.202134	0.181901	0.0496247	0.0612903	0.128354	0.0786881	0.0822886	0.149985	0.0698869	0.161954	0.107541	0.165462	0.126634	0.18238	0.145184	0.111257	0.101527	0.121304	0.292881	0.33236	0.409555	0.328062	0.274179	0.31456
TG	TG(52:2)	TG(16:0/18:1/18:1)	20.069	2.61711	3.40843	4.32054	3.1922	2.34432	2.54294	2.9714	2.37478	2.44696	2.92872	3.66737	4.20291	3.10746	2.94244	2.31599	3.981	5.83012	3.2245	3.69135	6.26055	5.7473	7.93914	3.93551	3.68478	3.03889	4.77067	4.83596	4.08661	2.66541	8.37395	3.74566	5.45971	3.82796	3.95434	5.16522	6.00135	4.22811	4.04292	2.83326	3.79224	4.99885	6.86311	7.79025	7.39199	4.84097	7.70173
TG	TG(52:3)	TG(16:0/18:1/18:2)	19.756	10.0718	14.9132	17.307	13.8537	7.99586	10.7031	9.8464	9.55329	9.13638	10.9693	13.4774	17.7359	11.9679	10.564	9.00971	13.5667	17.3555	9.65875	9.79151	16.7981	16.0524	21.3676	11.891	12.2411	12.8101	20.9747	20.9148	17.6695	11.3463	30.8101	17.344	20.9393	13.2728	16.62	21.391	21.3569	13.6855	14.2032	11.6603	14.1607	14.1043	21.7616	29.9087	18.5074	15.5148	23.7017
TG	TG(52:4)	TG(16:0/18:2/18:2)	19.423	15.5479	23.9603	24.9867	22.0253	10.9426	18.4575	13.658	15.1447	12.5565	16.6286	19.6178	25.6801	18.2306	14.938	13.6711	17.388	18.4648	11.2468	10.8027	16.5135	15.9208	21.6285	14.3431	15.1767	20.6973	32.1435	31.5099	27.1429	17.7173	34.5437	28.3022	31.0267	18.6294	26.6141	32.148	27.9982	17.7304	20.502	18.6842	21.6156	15.8846	24.2073	37.8443	19.5795	19.9616	24.3068
TG	TG(52:5)	TG(16:0/18:2/18:3), TG(16:1/18:2/18:2)	19.057	6.04387	9.57091	8.27152	6.89825	4.11766	5.90207	2.79508	5.27612	2.05176	3.07614	3.08796	8.181	6.96488	5.55114	4.98188	4.42533	5.83028	3.23999	2.42084	3.66151	3.9975	6.62303	2.4277	4.26693	10.5929	13.1726	9.90171	10.3967	5.94799	15.3291	12.2656	14.6973	7.53889	8.60258	13.5827	10.9528	7.19586	10.1692	7.89917	8.35013	4.91796	8.685	11.8811	5.40637	5.75285	9.32566
TG	TG(52:7)a	Not confirmed	18.333	0.114747	0.245048	0.103634	0.141272	0.0808302	0.211661	0.0677289	0.176488	0.0460232	0.134964	0.0856973	0.167905	0.220698	0.194354	0.150234	0.0734063	0.11592	0.0723838	0.0494422	0.0568518	0.0597792	0.166231	0.107408	0.10856	0.298202	0.261021	0.231181	0.238841	0.132052	0.329618	0.305452	0.443629	0.15589	0.219145	0.379836	0.304492	0.163774	0.383171	0.244902	0.236186	0.12115	0.212381	0.335686	0.0932165	0.142202	0.292506
TG	TG(52:7)b	TG(14:0/18:2/20:5)	18.498	0.389074	0.570399	0.32881	0.311126	0.333892	0.432964	0.199566	0.38692	0.146772	0.294578	0.242016	0.31834	0.414305	0.413644	0.294149	0.148665	0.322989	0.249275	0.224217	0.241085	0.152016	0.560579	0.364655	0.350713	0.792554	0.731555	0.66836	0.967338	0.294652	1.19325	0.612062	1.00318	0.537944	0.526183	0.759549	1.09958	0.431836	1.17103	0.516496	0.474352	0.25552	0.653696	0.718735	0.379658	0.311796	0.658447
TG	TG(52:8)	TG(-/-/20:5)	18.123	0.110975	0.167446	0.106788	0.133618	0.0849506	0.229469	0.0449498	0.187033	0.054256	0.147476	0.0778903	0.0877132	0.151934	0.189156	0.132366	0.0481634	0.107448	0.11375	0.104435	0.0964711	0.0407865	0.254101	0.18771	0.129841	0.334144	0.160942	0.229332	0.294171	0.0804719	0.364334	0.221241	0.409316	0.152645	0.210534	0.241268	0.484812	0.121586	0.437078	0.234182	0.198606	0.108542	0.25115	0.338172	0.190634	0.107997	0.28348
TG	TG(53:2)	TG(17:0/18:1/18:1), TG(16:0/18:1/19:1)	20.222	0.0309551	0.0386242	0.0531796	0.0436096	0.0329141	0.0339606	0.0380916	0.0384343	0.0378861	0.050566	0.0598332	0.0492544	0.0431143	0.0467975	0.0333136	0.071114	0.106628	0.0734167	0.0958032	0.17581	0.122351	0.233284	0.0802528	0.0690313	0.0483337	0.0614392	0.0621704	0.0520053	0.0318606	0.150085	0.056588	0.0767439	0.0630254	0.0605734	0.075439	0.100487	0.0661178	0.0590598	0.0395361	0.0584793	0.105428	0.107024	0.148578	0.182775	0.0865756	0.170059
TG	TG(53:3)	TG(17:0/18:1/18:2), TG(17:1/18:1/18:1), TG(16:0/18:2/19:1)	19.915	0.126233	0.1866	0.19502	0.154088	0.102754	0.138475	0.13411	0.139789	0.125542	0.168768	0.210619	0.198442	0.162189	0.149604	0.131914	0.221417	0.294931	0.174509	0.212095	0.39533	0.282394	0.562347	0.202188	0.18371	0.255918	0.323532	0.286129	0.264153	0.15089	0.592361	0.281519	0.296152	0.262318	0.21106	0.329279	0.310651	0.237503	0.217722	0.15012	0.192264	0.262181	0.295284	0.433056	0.377386	0.218247	0.44222
TG	TG(53:4)	TG(17:1/18:1/18:2)	19.585	0.246001	0.354666	0.313615	0.270045	0.173322	0.213639	0.195375	0.219302	0.184938	0.248372	0.294826	0.316184	0.270094	0.221219	0.204471	0.286655	0.318856	0.193896	0.211509	0.358041	0.265443	0.51534	0.221616	0.20492	0.461818	0.519608	0.485164	0.446639	0.262649	0.718224	0.497033	0.482626	0.36591	0.383562	0.548086	0.413764	0.362585	0.365146	0.279162	0.333081	0.323127	0.344327	0.507171	0.375498	0.251607	0.471255
TG	TG(53:5)	TG(17:1/18:2/18:2)	19.232	0.179166	0.309088	0.213366	0.185485	0.106016	0.159195	0.111008	0.158287	0.126257	0.164177	0.190363	0.25754	0.223063	0.138694	0.146297	0.163677	0.193017	0.0986428	0.0895034	0.178678	0.113374	0.239266	0.112237	0.0970027	0.38108	0.358545	0.323267	0.330885	0.17471	0.466351	0.359373	0.427525	0.251576	0.274373	0.440861	0.264115	0.255	0.293241	0.219237	0.244688	0.228199	0.221995	0.303812	0.188133	0.156906	0.32176
TG	TG(53:6)	TG(17:2/18:2/18:2)	18.904	0.0527661	0.0870314	0.0720704	0.0809355	0.0355721	0.0364193	0.0311029	0.0332092	0.0302733	0.0642302	0.0368401	0.132186	0.0837052	0.0499796	0.0534778	0.0625849	0.0525812	0.0254772	0.020229	0.0277252	0.0204049	0.0559982	0.0213944	0.0244376	0.135794	0.134864	0.0839899	0.0697972	0.0520493	0.133351	0.116152	0.0681746	0.056886	0.087216	0.147521	0.097313	0.0726621	0.0931711	0.0599167	0.100346	0.0720009	0.0656203	0.094569	0.0456996	0.049925	0.0874968
TG	TG(54:1)	TG(18:0/18:0/18:1)	20.699	0.0188028	0.0128144	0.0158527	0.0137328	0.0265964	0.0203321	0.0129318	0.0140043	0.0126606	0.0111812	0.0133194	0.015511	0.0107962	0.0168648	0.0117535	0.0132429	0.014382	0.0293804	0.038	0.0404532	0.0290456	0.040269	0.0227582	0.027391	0.0044992	0.00425932	0.0141907	0.00497553	0.00938258	0.00908076	0.00508472	0.0144636	0.00760936	0.0201771	0.0132319	0.0160824	0.0133605	0.00673561	0.0109885	0.0148132	0.0231854	0.0284631	0.0424856	0.0338093	0.0227344	0.0222125
TG	TG(54:2)	TG(18:0/18:1/18:1), TG(16:0/18:1/20:1)	20.392	0.267624	0.246137	0.433857	0.318816	0.305686	0.352764	0.266621	0.313217	0.244817	0.348191	0.413555	0.371074	0.276652	0.412901	0.287246	0.444526	0.611086	0.605641	0.73148	1.04395	0.827917	1.04201	0.614117	0.573848	0.263405	0.284173	0.407337	0.264007	0.226217	0.610448	0.318429	0.43378	0.31508	0.428259	0.408489	0.515188	0.372099	0.283451	0.26879	0.323821	0.561769	0.764593	0.939657	0.762677	0.542066	0.784693
TG	TG(54:3)	TG(18:1/18:1/18:1), TG(18:0/18:1/18:2), TG(16:0/18:2/20:1)	20.081	2.16525	3.06731	3.54777	2.16375	1.965	2.11864	2.2207	2.1097	1.77316	2.34541	2.85348	3.14168	2.17305	2.55155	2.07835	2.79829	3.62493	2.92361	3.21442	4.73242	4.39986	5.92186	3.04331	2.7158	3.6213	4.17035	4.45898	3.0462	2.16773	6.6865	4.34816	4.17917	3.83865	3.14963	4.58242	3.58983	3.22964	2.79899	2.18608	2.40608	3.16415	4.80239	5.1175	4.08171	2.82721	4.72505
TG	TG(54:4)	TG(18:1/18:1/18:2)	19.759	8.88268	12.3953	14.44	8.51558	7.05284	7.54389	6.68905	7.8027	5.99632	7.74544	9.68367	12.8531	8.69074	7.73973	7.83264	8.2792	9.13256	7.95542	7.59266	10.6555	11.0159	13.5781	7.55702	6.57631	13.1814	14.9366	18.329	12.4918	8.56365	19.5761	16.4668	15.2869	11.1632	12.5017	16.6274	11.5874	10.8877	10.2972	8.74157	8.87469	9.48731	15.3833	15.7563	9.53657	7.73295	12.7819
TG	TG(54:5)	TG(18:1/18:2/18:2)	19.425	14.6943	21.5276	26.4383	16.1106	10.2399	16.1951	10.0959	15.3128	9.47728	14.241	16.579	21.6705	17.7078	13.4737	13.1791	13.056	13.0243	11.296	10.829	12.4906	12.1378	14.257	10.6285	9.18495	21.4076	23.2927	28.3274	19.8114	13.8181	22.52	25.2345	24.2629	15.6997	23.2383	27.196	18.2825	16.1398	16.9147	17.5486	16.2962	14.0239	22.2118	24.2492	12.7868	13.1243	15.3985
TG	TG(54:6)a	TG(18:2/18:2/18:2)	19.087	9.99444	13.0862	17.1462	13.778	6.25074	12.8276	5.73125	12.2455	6.00519	10.4038	10.2811	15.4019	13.2703	9.90374	9.81928	9.09794	7.78382	7.38027	6.71683	6.82966	6.59435	7.77882	6.76077	5.81525	15.7434	14.4509	16.7766	12.7876	8.88485	13.0025	15.4955	17.7112	10.0888	17.7163	17.6766	13.1075	10.0609	11.7516	13.0503	12.5606	8.92719	13.6048	17.4271	7.17216	8.65086	8.98447
TG	TG(54:6)b	TG(16:0/18:2/20:4)	19.288	7.03246	9.29636	6.30526	5.7099	4.89376	6.04779	5.28028	5.94592	4.81159	4.44227	6.3516	6.83126	4.74813	5.2093	4.57411	4.45948	6.19512	5.43099	4.89416	8.23324	5.01895	11.0649	7.91116	7.62338	7.80403	10.9901	12.5148	9.4404	4.22656	9.897	8.27218	10.1857	7.13102	11.1343	7.88593	10.6434	5.42353	6.85738	5.46276	6.36646	4.53929	7.67574	13.1547	9.00598	5.44434	7.90103
TG	TG(54:7)a	TG(18:2/18:2/18:3)	18.752	3.69956	5.22595	5.52384	5.44563	2.35856	4.99481	2.19285	4.53622	1.99657	3.69329	3.15724	5.20718	5.44862	3.86233	3.90218	3.00911	2.65352	1.80807	1.67549	2.16859	1.99244	3.65515	2.77328	2.56522	6.36529	6.0621	6.11584	5.36898	3.30436	5.87778	6.33882	7.39464	4.04793	6.1472	6.5716	6.40584	4.06752	5.27534	3.55529	5.48465	3.14335	4.5445	7.721	3.12211	3.72064	4.23856
TG	TG(54:7)b	TG(16:0/18:2/20:5), TG(16:1/18:2/20:4)	18.973	4.24849	7.83404	2.33561	3.08623	3.59937	3.68408	3.19212	3.68674	2.33033	2.91708	2.94585	3.56524	3.74298	3.53467	2.51446	1.82467	3.4383	2.1195	1.68348	2.88711	2.19541	5.11734	3.83167	5.14855	5.93765	9.90581	8.60139	9.15386	4.64546	12.5565	5.92563	9.45048	6.65786	5.99243	7.65192	10.2882	5.09917	7.83209	4.29315	5.2161	2.3364	4.72018	5.99483	4.79294	1.9051	5.30498
TG	TG(54:10)a	Not confirmed	17.729	0.00600353	0.0132016	0.00609829	0.0114426	0.0054432	0.0155962	0.00529209	0.00976415	0.00332632	0.00592906	0.0048983	0.0063924	0.0154963	0.0121221	0.00550471	0.00531581	0.00470082	0.00715017	0.00466701	0.00589077	0.00476966	0.0132159	0.00863689	0.0144376	0.0237207	0.0127787	0.0127143	0.0187275	0.00634392	0.0284833	0.0172167	0.0307184	0.010412	0.00553154	0.022881	0.0365295	0.00884233	0.0346491	0.0136456	0.0171372	0.00510584	0.00821445	0.0285392	0.00585882	0.00556085	0.0206784
TG	TG(54:10)b	Not confirmed	17.904	0.0407663	0.0479636	0.015731	0.0355297	0.0210741	0.0668121	0.0131943	0.0711361	0.00905006	0.0404647	0.0184265	0.017902	0.0511333	0.0618038	0.0412136	0.0112844	0.0355619	0.0398362	0.029076	0.0388581	0.0117005	0.0950646	0.0717946	0.0674998	0.130287	0.0486531	0.0768536	0.108504	0.0146591	0.109796	0.0438236	0.123191	0.0546477	0.0864937	0.0709385	0.192605	0.0259755	0.1697	0.0686653	0.0514439	0.0326106	0.0894125	0.130408	0.0840844	0.0180382	0.0896406
TG	TG(55:2)	Not confirmed	20.531	0.00359479	0.00284156	0.00691027	0.00343091	0.00493781	0.00602986	0.00327185	0.00658089	0.00457236	0.00727274	0.00789494	0.00554797	0.00294629	0.00677431	0.00412656	0.00836362	0.0129577	0.0153854	0.0188948	0.0304008	0.0187973	0.0248644	0.0144302	0.0128903	0.00366055	0.0018388	0.00723613	0.00255578	0.00295445	0.00980952	0.00316155	0.00524896	0.0052479	0.00783546	0.00568555	0.00973503	0.00493575	0.00312293	0.00434242	0.00466435	0.0122965	0.0151435	0.0254115	0.018551	0.0123597	0.0177718
TG	TG(55:3)	TG(18:1/18:1/19:1)	20.232	0.0252138	0.0287986	0.0424703	0.0257378	0.0200397	0.029083	0.0207274	0.0332374	0.0257703	0.0380778	0.0398266	0.0333089	0.0296459	0.0376045	0.0270408	0.0460877	0.0469287	0.050042	0.0598002	0.0957396	0.071977	0.0904778	0.0556587	0.0489524	0.0389728	0.0413559	0.0485648	0.0368084	0.0225408	0.0804844	0.0434453	0.0406404	0.038301	0.0400159	0.0501453	0.051726	0.0417908	0.0287059	0.0284302	0.0301421	0.0483701	0.0662209	0.0861698	0.0696486	0.044564	0.0727493
TG	TG(55:4)	TG(18:1/18:2/19:1)	19.93	0.0675787	0.0759335	0.101647	0.0615441	0.0547502	0.0679979	0.0556037	0.069626	0.0553093	0.0802236	0.0877335	0.0832282	0.0668044	0.0697538	0.0718412	0.0925566	0.0920483	0.084968	0.0966503	0.143381	0.107621	0.125365	0.0866239	0.075956	0.101523	0.11392	0.126864	0.0908433	0.0680895	0.157197	0.103401	0.0983176	0.0800799	0.0993438	0.117336	0.110125	0.0980275	0.0712847	0.0691909	0.0736152	0.0916306	0.118316	0.139289	0.1031	0.0764261	0.111064
TG	TG(55:5)	TG(18:2/18:2/19:1)	19.623	0.0833111	0.0787255	0.0990599	0.0676848	0.0526219	0.063415	0.0509593	0.0669736	0.0572897	0.0795792	0.0852139	0.0874989	0.06162	0.0621142	0.066348	0.0774897	0.0990493	0.0841263	0.0910164	0.143538	0.0707561	0.154665	0.0884899	0.0723014	0.115904	0.112368	0.123234	0.0901881	0.0649939	0.129066	0.0786272	0.0946383	0.0739086	0.12086	0.121687	0.115919	0.0799518	0.0730295	0.0873715	0.0774562	0.0978509	0.0976557	0.161599	0.0896771	0.0632381	0.11703
TG	TG(55:6)	TG(16:0/18:1/21:5)	19.442	0.0989878	0.132487	0.0885753	0.088236	0.0735599	0.104382	0.0781929	0.102129	0.117227	0.0989619	0.143057	0.0867726	0.0833688	0.0854317	0.0938226	0.120922	0.182621	0.125545	0.120889	0.259631	0.130867	0.235487	0.160562	0.125575	0.164041	0.220735	0.155775	0.212554	0.0990966	0.325312	0.146718	0.21421	0.140641	0.179421	0.159563	0.271612	0.112228	0.129792	0.10844	0.165555	0.133868	0.151961	0.302076	0.140446	0.111377	0.197323
TG	TG(55:7)	TG(16:0/18:2/21:5)	19.103	0.239873	0.316651	0.187762	0.203092	0.146704	0.183202	0.170898	0.179176	0.155566	0.183479	0.20971	0.203951	0.184551	0.199013	0.154259	0.170284	0.186031	0.166006	0.131935	0.260477	0.159908	0.295627	0.161288	0.252077	0.369161	0.421409	0.432918	0.40622	0.193442	0.555383	0.268657	0.421993	0.293001	0.304118	0.381383	0.44532	0.259236	0.309771	0.222493	0.266346	0.157265	0.248585	0.337488	0.237938	0.152982	0.291743
TG	TG(55:8)	TG(15:0/-/22:6)	18.879	0.15795	0.190013	0.095183	0.107458	0.0922339	0.110737	0.0980954	0.138133	0.0967741	0.110048	0.130758	0.113715	0.142529	0.114755	0.104353	0.108728	0.0926797	0.0920098	0.0931792	0.109663	0.0646251	0.158181	0.0954157	0.11289	0.195193	0.270441	0.239909	0.205849	0.126071	0.332499	0.141848	0.209784	0.196511	0.17737	0.198378	0.26717	0.192816	0.194088	0.115838	0.208525	0.0701546	0.0999577	0.176201	0.153631	0.0801859	0.145291
TG	TG(55:9)	Not confirmed	18.433	0.0397743	0.0616129	0.0156324	0.0217174	0.0200504	0.0307474	0.0206521	0.0305246	0.0105997	0.021358	0.0227676	0.0204802	0.0484112	0.0252081	0.0279662	0.0152463	0.029953	0.016691	0.0130763	0.0172798	0.0185047	0.0430251	0.0191731	0.023415	0.0775891	0.0766164	0.0781609	0.0863798	0.0257702	0.108949	0.0389031	0.0824155	0.0442132	0.0572064	0.0725658	0.0949453	0.0336683	0.0938875	0.0448842	0.0566471	0.0312811	0.0445425	0.0579384	0.0290107	0.0230186	0.068319
TG	TG(56:2)	TG(18:0/18:1/20:1), TG(16:0/18:1/22:1)	20.684	0.0281134	0.0172394	0.0341393	0.0269164	0.0387546	0.032342	0.021237	0.0267487	0.0235568	0.0314861	0.032151	0.027805	0.0187241	0.0386062	0.0275361	0.0358028	0.0432464	0.0657207	0.0791958	0.103666	0.0696079	0.0566925	0.0638803	0.0579495	0.0116345	0.0114781	0.0298565	0.0101079	0.0149843	0.0232808	0.0117444	0.020889	0.016841	0.0354625	0.0260394	0.0294888	0.0232031	0.0128825	0.0199314	0.022012	0.0414025	0.0541899	0.0755777	0.054662	0.0428906	0.0506199
TG	TG(56:3)	TG(18:1/18:1/20:1)	20.39	0.171229	0.168832	0.249489	0.151657	0.171153	0.159981	0.133502	0.154678	0.143973	0.228972	0.209314	0.192823	0.146075	0.222588	0.183526	0.249963	0.273348	0.341146	0.403829	0.568154	0.475945	0.409656	0.353165	0.30545	0.182751	0.205052	0.242355	0.155589	0.145873	0.400289	0.195527	0.191747	0.17366	0.220127	0.22338	0.236105	0.205039	0.117754	0.142334	0.149239	0.250841	0.374723	0.469465	0.289022	0.23946	0.338732
TG	TG(56:4)	TG(18:1/18:2/20:1)	20.09	0.723203	0.711929	0.947608	0.540139	0.61373	0.573967	0.439222	0.605579	0.528853	0.802861	0.719463	0.713377	0.499731	0.684316	0.659668	0.711591	0.776946	0.892864	1.00406	1.38176	1.08741	0.876346	0.914642	0.718704	0.685807	0.815778	0.909915	0.702457	0.628392	1.21507	0.67562	0.655656	0.573998	0.788963	0.760531	0.810882	0.720842	0.469834	0.577652	0.519022	0.722951	1.15399	1.34857	0.754337	0.657989	0.829978
TG	TG(56:5)	TG(18:1/18:2/20:2), TG(16:0/18:1/22:4), TG(18:1/18:1/20:3)	19.813	1.86687	1.76148	2.47826	1.36548	1.46484	1.38559	1.1435	1.39542	1.43804	1.94331	1.82682	1.92011	1.30655	1.54491	1.53726	1.87188	1.70734	2.38123	2.54604	3.96584	2.4937	2.27186	1.58665	1.76408	1.74873	2.10285	2.10865	1.72995	1.42773	2.98913	1.48564	1.84195	1.45175	2.30044	2.10115	2.56909	1.72703	1.31161	1.38006	1.52973	2.21929	2.86681	3.99711	1.93663	1.76591	2.3414
TG	TG(56:6)	TG(16:0/18:2/22:4), TG(16:0/18:1/22:5), TG(18:1/18:1/20:4)	19.61	4.02322	3.95703	4.27222	3.18115	2.70099	3.44353	3.07167	3.67776	3.2052	2.97777	4.03073	3.66837	2.71246	3.38849	3.29685	3.62666	5.75267	4.675	4.72271	8.13397	4.86243	6.38015	4.78392	4.38576	4.34334	5.14346	5.45378	3.91094	2.84532	6.57886	3.8735	5.15881	3.93832	5.40804	4.06095	6.71785	3.64891	3.52187	3.08874	3.56983	4.723	5.4994	8.98726	5.00807	4.03615	5.78866
TG	TG(56:7)	TG(18:1/18:2/20:4), TG(16:0/18:2/22:5)	19.285	10.1019	10.5844	11.3797	8.06559	6.514	9.28961	5.44702	8.96263	6.08546	7.17619	7.35825	8.36043	8.16105	8.08341	7.85901	5.95915	8.08303	8.34398	7.63891	10.6724	6.47588	10.7453	8.53909	7.68795	11.2042	13.1393	14.7344	11.8812	6.84993	14.5721	10.3606	13.1808	9.77086	13.414	10.5618	16.0433	8.26104	9.88849	8.3141	8.41883	7.23795	12.3367	15.2525	9.09437	6.44796	9.08442
TG	TG(56:8)a	TG(18:1/18:2/20:5), TG(18:2/18:2/20:4)	18.943	8.6607	9.84492	6.7001	5.66247	6.05526	10.6062	4.23503	11.8287	4.97835	7.61116	7.54945	8.28915	9.33212	8.85172	7.88351	5.27642	6.49911	7.71312	7.07873	8.27681	4.88857	8.18269	7.98245	7.1258	8.2421	10.6086	12.6664	11.404	6.48237	10.8104	9.73289	13.2019	9.25275	14.0984	11.6211	14.273	7.65073	11.6635	10.4318	9.08871	7.37364	11.9252	13.6285	8.26475	5.79677	8.16904
TG	TG(56:8)b	TG(16:0/18:2/22:6)	19.108	11.9299	16.878	9.9242	10.0433	8.13272	10.0126	9.41047	8.37992	8.31372	9.37796	11.8292	11.2254	8.35343	9.44348	8.43243	8.94381	7.93763	7.20898	5.76124	9.53089	7.15865	12.3362	8.62681	10.7843	12.889	24.6222	22.751	14.7835	10.4601	25.1774	10.5047	16.9055	13.7253	14.0817	11.8474	19.7408	11.731	10.2838	8.97817	15.7601	4.16037	9.62645	14.2954	13.8179	7.58795	8.24841
TG	TG(56:9)	TG(18:2/18:2/20:5), TG(18:2/18:3/20:4)	18.594	7.21966	9.8486	6.03092	7.29119	5.54872	9.04244	4.31067	8.09473	3.77859	6.51041	5.66267	6.97365	8.77224	7.99039	6.30319	4.52074	5.63266	5.11161	3.73327	5.17111	3.63438	7.29862	6.57991	7.00275	11.9108	12.7133	11.9768	11.2484	5.66204	12.9776	8.52677	12.925	9.04901	10.361	11.1963	14.6903	8.27669	11.7489	9.38176	10.8995	4.56873	8.76755	10.1596	8.21804	5.61509	7.89812
TG	TG(56:10)	TG(18:2/18:3/20:5)	18.228	1.41462	2.26648	1.1031	1.71002	1.15881	2.05341	0.785043	1.75482	0.647289	1.40613	0.974208	1.27588	2.15374	1.89777	1.3526	0.736253	1.11148	0.97776	0.639727	0.877269	0.64373	1.82205	1.46688	1.66862	2.79236	2.67063	2.49896	2.74031	1.18322	3.51434	2.02552	3.38261	2.06406	2.25516	2.72724	3.68818	1.75554	3.07285	2.15017	2.44418	0.920684	1.75636	2.56487	1.73222	1.18684	2.32649
TG	TG(56:11)	TG(-/20:5/22:6)	17.897	0.0967356	0.241075	0.0715698	0.145321	0.0984004	0.207695	0.0468395	0.149009	0.048964	0.116732	0.0778714	0.121018	0.197385	0.181363	0.106986	0.0388995	0.0883382	0.0778956	0.0438397	0.0714367	0.0369806	0.19849	0.091015	0.201419	0.28676	0.233292	0.208553	0.284616	0.0937394	0.480957	0.189731	0.414664	0.218584	0.214904	0.294216	0.455951	0.192194	0.451429	0.198846	0.238424	0.0773409	0.173071	0.302722	0.171669	0.0892251	0.306888
TG	TG(57:7)	TG(18:1/18:1/21:5)	19.484	0.0959834	0.0701335	0.089086	0.0594338	0.0703966	0.0483265	0.0383461	0.0838074	0.0606233	0.0770152	0.066491	0.0780073	0.0605418	0.0648748	0.0308849	0.041505	0.0618107	0.0753115	0.0655058	0.157387	0.0700467	0.104427	0.0764047	0.0764485	0.092691	0.090226	0.0730601	0.0994977	0.0503746	0.237414	0.0722708	0.0751582	0.0585243	0.104072	0.0959698	0.145038	0.0576384	0.0798991	0.0571016	0.0617915	0.0840337	0.0836704	0.125671	0.108379	0.0550837	0.0917737
TG	TG(57:9)	Not confirmed	18.741	0.0619669	0.0631948	0.0368107	0.0824576	0.0432618	0.107706	0.0417951	0.0889004	0.046119	0.0729927	0.0660503	0.0913661	0.0548294	0.0823165	0.0559231	0.0570131	0.0488255	0.028204	0.0411095	0.0477373	0.0281995	0.0339555	0.0498285	0.0563091	0.0770753	0.0909179	0.0715515	0.0800823	0.0493407	0.113423	0.0464797	0.0898337	0.0643924	0.0638709	0.10101	0.0885543	0.0616372	0.107389	0.0769413	0.0806715	0.0459662	0.0842547	0.0815034	0.0529365	0.0489406	0.0649077
TG	TG(57:10)	Not confirmed	18.528	0.0451036	0.0507171	0.0187429	0.0281561	0.0212829	0.0276552	0.0212589	0.0295894	0.0156058	0.0297566	0.0267619	0.0221171	0.0350015	0.0290936	0.0259771	0.0284436	0.0276749	0.0165695	0.0169785	0.0154181	0.00917202	0.0403732	0.0144808	0.0265013	0.0644934	0.0629226	0.0472703	0.0422366	0.0256527	0.0864411	0.0374681	0.0604454	0.0458932	0.0450715	0.0454664	0.0788631	0.0375469	0.0496335	0.0369567	0.0571492	0.0231677	0.0151877	0.0454228	0.0484106	0.0187798	0.0402983
TG	TG(58:2)	Not confirmed	20.963	0.00763513	0.00375961	0.00854097	0.00624353	0.0102587	0.00797836	0.00506148	0.00533326	0.0053898	0.00649967	0.00496641	0.00648324	0.00304689	0.00708344	0.00551891	0.00676577	0.00969461	0.0146767	0.0212482	0.0265833	0.0170321	0.0133917	0.0178572	0.0138371	0.00156874	0.00157329	0.0053889	0.00159592	0.00294339	0.00375352	0.00172912	0.00428337	0.00312982	0.00779739	0.00428944	0.00580119	0.00457597	0.00182227	0.00456361	0.00341284	0.00982539	0.0167722	0.0248805	0.0126166	0.0144979	0.0133837
TG	TG(58:3)	Not confirmed	20.693	0.024474	0.0144113	0.0298846	0.019136	0.0266599	0.0197564	0.0167801	0.0173029	0.017061	0.0280314	0.0248884	0.0235403	0.013537	0.0284059	0.023961	0.0269136	0.0328866	0.0516068	0.0679941	0.0846354	0.0546443	0.0381756	0.0563025	0.0463513	0.00862514	0.0089494	0.0235322	0.00819186	0.0136201	0.0190523	0.00921398	0.0158312	0.0118954	0.0232988	0.0165694	0.0187472	0.0147822	0.00793089	0.0148822	0.013173	0.0290381	0.0452024	0.069613	0.0323927	0.0367673	0.0320378
TG	TG(58:4)	TG(18:2/20:1/20:1), TG(18:1/18:2/22:1)	20.406	0.0546644	0.0354841	0.0571778	0.0342645	0.0551143	0.0432022	0.0338167	0.0343267	0.0361919	0.0551255	0.0487723	0.0476878	0.0238472	0.0614599	0.0489612	0.0563578	0.0492154	0.0822775	0.110146	0.138932	0.0927563	0.0542178	0.0944027	0.0772819	0.0208959	0.0286337	0.0406463	0.0195869	0.0304113	0.0465205	0.0240293	0.0254673	0.0238031	0.0497594	0.0334237	0.0399114	0.035344	0.0145163	0.0240089	0.0248594	0.0508134	0.0635618	0.114849	0.0529183	0.0563569	0.0553532
TG	TG(58:5)	Not confirmed	20.178	0.136368	0.0770273	0.141075	0.0945144	0.110062	0.0839233	0.0826767	0.0763434	0.065534	0.119115	0.118121	0.103217	0.0624932	0.0786671	0.103996	0.129753	0.158684	0.23787	0.273149	0.386302	0.245527	0.161163	0.221764	0.185296	0.060549	0.0780655	0.0828619	0.0580042	0.0676947	0.124526	0.0564937	0.0626075	0.0615962	0.128609	0.0767302	0.120843	0.0854991	0.0440331	0.0605832	0.0594538	0.150361	0.143657	0.293139	0.121212	0.145323	0.162701
TG	TG(58:6)	TG(18:1/18:1/22:4), TG(18:0/18:1/22:5), TG(18:1/20:1/20:4)	19.909	0.562672	0.387203	0.561678	0.297325	0.39154	0.362161	0.30099	0.344352	0.390008	0.411728	0.419432	0.392357	0.250254	0.415354	0.381215	0.445876	0.745114	0.852749	0.933563	1.56765	0.836842	0.758217	0.701353	0.663402	0.346114	0.397032	0.365214	0.33142	0.274445	0.639221	0.318949	0.343981	0.318262	0.549509	0.427549	0.601973	0.426747	0.270357	0.297867	0.303105	0.604622	0.690821	1.21337	0.546899	0.582007	0.710823
TG	TG(58:7)	TG(18:1/18:1/22:5), TG(18:1/18:2/22:4), TG(18:2/20:1/20:4)	19.594	2.24737	1.6066	2.26661	1.21599	1.46702	1.40713	1.08005	1.51068	1.48282	1.59085	1.55062	1.49914	1.0982	1.43155	1.477	1.47082	2.09404	2.38111	2.33352	3.68107	1.90094	1.78749	1.95647	1.70399	1.6747	1.87234	1.69652	1.65626	1.16206	2.75635	1.3408	1.6065	1.39734	2.28749	1.76254	2.54746	1.71494	1.3082	1.37016	1.36217	1.90329	2.20628	3.6608	1.56647	1.52308	2.10917
TG	TG(58:8)a	Not confirmed	19.279	3.81244	2.33012	2.72025	1.6257	1.97785	1.58709	1.34089	2.39329	2.15831	2.45211	1.95291	2.08011	1.65437	2.09083	1.27423	1.83015	2.68125	2.37285	2.94641	4.09702	1.83574	1.73267	2.14071	2.37495	1.66683	3.13679	2.01358	3.11453	1.89624	3.78997	1.7247	1.6133	2.07921	3.87189	2.93276	4.85754	2.61231	2.32133	2.13836	2.05715	2.38621	2.14938	4.78533	1.76447	2.09363	2.64628
TG	TG(58:8)b	TG(18:1/18:1/22:6)	19.464	3.10778	3.9916	3.77239	2.39529	2.57864	2.80568	2.15363	3.16808	2.00807	2.20419	3.34525	2.83666	2.12494	3.09136	2.13448	2.46608	2.16801	3.05976	2.2029	3.22614	2.45604	3.60414	2.64893	2.33277	3.52554	4.40454	5.63943	3.47899	1.94496	5.84217	2.80262	3.8565	3.44762	3.35342	3.16898	4.49002	3.26109	2.59112	2.54785	3.41203	1.34955	3.40665	3.61505	3.69706	1.7566	2.02074
TG	TG(58:9)	TG(18:1/18:2/22:6)	19.114	10.9459	12.3469	11.9535	8.94113	7.72424	10.7355	5.72945	10.363	6.74691	8.80168	9.9596	9.51203	8.4607	9.99074	8.83768	7.61874	6.3448	8.59357	6.31187	8.17445	5.80737	8.61631	7.2518	7.21521	13.2109	15.2986	18.2305	11.5523	7.0736	15.8717	8.55557	12.7455	10.9619	12.8284	10.7495	15.0944	10.5046	9.01438	9.95731	12.1953	5.00833	10.314	11.548	10.2006	5.62627	6.54153
TG	TG(58:10)	TG(18:2/18:2/22:6)	18.737	10.4575	10.4799	10.6597	10.3341	6.8538	12.6724	5.16967	11.3475	6.30462	9.97004	9.22305	8.78151	9.37866	10.8863	9.37701	7.99912	6.07085	8.64112	6.55338	8.46788	5.18026	7.80925	8.3561	7.96176	12.493	12.3084	14.8495	10.6155	6.09614	11.5093	8.0319	11.6332	10.6398	12.7345	9.46085	15.2315	9.60071	9.1073	10.5285	12.1682	5.36015	10.2052	11.5626	10.8463	5.78245	6.65026
TG	TG(58:11)	TG(18:2/18:3/22:6)	18.386	3.74511	4.69037	2.76461	4.00636	2.76763	4.92288	2.03705	4.31446	1.99668	3.45103	2.8349	2.94142	4.20782	4.3253	3.54716	2.45373	2.38237	2.94278	1.95186	3.28905	1.70326	4.15506	3.70157	4.12704	5.64579	5.6885	5.7271	5.35123	2.49065	6.19508	3.62529	5.96656	4.63555	5.17857	4.22445	7.97978	3.74546	5.18691	4.46278	5.40583	1.91051	3.83561	4.52392	4.92113	2.38442	3.6113
TG	TG(58:12)	TG(18:3/20:4/20:5), TG(18:3/18:3/22:6)	18.035	0.679878	1.37878	0.408348	0.80494	0.742727	1.33541	0.378855	1.11874	0.35072	0.812507	0.522201	0.539093	1.1238	1.11349	0.720141	0.297214	0.567298	0.605883	0.292619	0.606256	0.309327	1.08526	1.10096	1.40148	1.67941	1.5541	1.32826	1.93914	0.630206	2.39009	0.898131	1.87658	1.54279	1.22217	1.65706	2.88448	1.0641	2.41112	1.21246	1.35026	0.46497	1.04121	1.13296	1.29071	0.530982	1.28235
TG	TG(58:13)	Not confirmed	17.619	0.00999876	0.0385151	0.0049015	0.0174338	0.0123012	0.0339847	0.0048002	0.0240595	0.0034751	0.0208569	0.00616563	0.00606422	0.0337754	0.038401	0.0122056	0.00510825	0.010615	0.00682779	0.00499374	0.00996318	0.00477439	0.035355	0.0271371	0.0476866	0.0516914	0.0313208	0.0298264	0.0707622	0.00802623	0.0760327	0.0177829	0.0750925	0.0470447	0.028235	0.0482115	0.116864	0.0250758	0.10674	0.0391388	0.042354	0.0152198	0.0231315	0.0427693	0.0315392	0.00753461	0.0481803
TG	TG(59:8)	Not confirmed	19.645	0.00818388	0.00854321	0.00830995	0.00629952	0.00967912	0.00613738	0.00544552	0.0159456	0.00976615	0.00893297	0.0153593	0.014487	0.00766797	0.00659831	0.00948345	0.0101176	0.00864708	0.0193824	0.00976681	0.0212474	0.00998647	0.0108684	0.0107539	0.0102893	0.0173515	0.00920032	0.0147	0.0124067	0.0106287	0.0138836	0.00723297	0.00915927	0.00937391	0.0115602	0.00752988	0.0105077	0.0140598	0.00610529	0.00598077	0.00601355	0.00741421	0.0111018	0.0127834	0.013362	0.00733343	0.00949284
TG	TG(59:11)	Not confirmed	18.576	0.0369009	0.0291116	0.0189159	0.0226415	0.0210117	0.0327295	0.0137167	0.0378371	0.0193139	0.03336	0.0287664	0.0199039	0.0202121	0.0323751	0.027295	0.0108373	0.0255742	0.0307652	0.0199442	0.0398522	0.0132755	0.0224448	0.0359392	0.0523333	0.0286585	0.0395088	0.0299476	0.0285348	0.0116185	0.052562	0.0263679	0.0425619	0.0454312	0.0489035	0.017668	0.0772581	0.0217208	0.0351747	0.0354464	0.0308849	0.0241588	0.0210378	0.0500448	0.0440623	0.0185751	0.0224566
TG	TG(59:12)	Not confirmed	18.223	0.0167766	0.0261336	0.0113063	0.0128095	0.0111472	0.024728	0.00789198	0.0231949	0.0047491	0.0146098	0.00849486	0.00822787	0.0156435	0.0228053	0.00841097	0.0075247	0.00931568	0.0100123	0.00752323	0.0204696	0.00701308	0.0134958	0.00961887	0.0303797	0.022073	0.0281522	0.0170903	0.0402205	0.0153271	0.0518296	0.0123148	0.0359822	0.0360285	0.0137564	0.0195815	0.0675061	0.0155095	0.0513013	0.0158032	0.0150831	0.0110855	0.0151115	0.0152284	0.015283	0.00922675	0.0129759
TG	TG(60:3)	Not confirmed	20.983	0.00881366	0.00558916	0.0128177	0.00741209	0.0125812	0.00629118	0.00499705	0.00726785	0.00628583	0.00889575	0.00862972	0.00965873	0.00412235	0.010329	0.00826688	0.010749	0.00806572	0.0180219	0.0245328	0.0309565	0.0191891	0.0122213	0.0209585	0.0176415	0.0013963	0.00190075	0.00732106	0.00263888	0.00489304	0.00568361	0.00248376	0.00449024	0.00309882	0.00900548	0.00520476	0.00497816	0.00561776	0.00333584	0.00604378	0.00367592	0.0089812	0.01965	0.0274606	0.0111547	0.0130537	0.0113717
TG	TG(60:4)	Not confirmed	20.702	0.0135017	0.00626579	0.0184341	0.0114624	0.0148704	0.0117592	0.0065325	0.0103861	0.00875948	0.0153849	0.0133756	0.0115956	0.0051881	0.0145995	0.0136052	0.0141695	0.012444	0.0276194	0.0409235	0.0467141	0.0285991	0.0154459	0.0344312	0.0230734	0.00427499	0.00418588	0.0101668	0.00312147	0.00578105	0.0061512	0.00427688	0.00574308	0.00396918	0.0102806	0.00675685	0.00572685	0.00456292	0.00245464	0.00690914	0.00445829	0.0110726	0.0223417	0.0425038	0.0133412	0.0162201	0.0127729
TG	TG(60:5)	Not confirmed	20.457	0.0166901	0.00861174	0.0248005	0.0145525	0.0190646	0.0122346	0.0107252	0.0114988	0.0108602	0.0163143	0.0148623	0.0125963	0.00442751	0.0169415	0.0159755	0.0198623	0.0151044	0.0341482	0.0470707	0.0604567	0.0321259	0.0166572	0.0400922	0.0314308	0.00327158	0.00347051	0.00819353	0.00331446	0.00749386	0.00702498	0.00352972	0.00577181	0.00427276	0.0137226	0.00513914	0.00757662	0.00451671	0.00341516	0.00805656	0.0034592	0.0128962	0.0219235	0.0500271	0.0127328	0.0205862	0.0155793
TG	TG(60:6)	Not confirmed	20.213	0.0401116	0.0175076	0.0355705	0.0190133	0.0326708	0.0186392	0.0222484	0.0184907	0.0227097	0.0307938	0.0261947	0.019598	0.0118675	0.0291928	0.0260756	0.0282914	0.0459304	0.0718273	0.0841073	0.129318	0.0715187	0.0362691	0.0680738	0.0616282	0.0123873	0.0135378	0.0130797	0.0113898	0.0148264	0.0217822	0.00818386	0.0145953	0.0142699	0.0260241	0.0163155	0.0272861	0.0182115	0.00705569	0.0116407	0.0130455	0.0365568	0.0401508	0.0920746	0.0318889	0.0385295	0.0422994
TG	TG(60:7)	TG(18:1/-/22:4)	19.936	0.124075	0.063914	0.109956	0.0478913	0.0844385	0.0672431	0.0495885	0.0692764	0.079315	0.0938762	0.0796833	0.0738502	0.0376294	0.0819104	0.0853512	0.0823896	0.122476	0.199458	0.194222	0.292139	0.1606	0.0805906	0.150745	0.129089	0.0486258	0.0611317	0.04475	0.0600872	0.0550958	0.0947979	0.0362572	0.0418765	0.0465662	0.100083	0.0596793	0.107091	0.0734269	0.0381898	0.0533455	0.0460621	0.105735	0.120415	0.222972	0.0767744	0.0968166	0.106481
TG	TG(60:9)	TG(18:1/20:4/22:4), TG(16:0/22:4/22:5)	19.483	0.65547	0.595154	0.613216	0.357486	0.462627	0.512426	0.320991	0.586035	0.440636	0.75455	0.573358	0.424458	0.324101	0.544299	0.449012	0.394071	0.780014	0.936636	0.871122	1.58755	0.663062	0.743482	0.689561	0.625116	0.447134	0.583426	0.582861	0.488352	0.365607	0.684806	0.280862	0.458897	0.47479	0.730254	0.333062	0.737272	0.488256	0.340428	0.442354	0.437086	0.66881	0.73965	1.40669	0.690875	0.570671	0.635863
TG	TG(60:10)	TG(18:2/20:4/22:4)	19.135	1.50092	0.871814	1.19242	0.633049	0.770734	1.01751	0.464282	1.00931	0.872959	0.884413	0.82985	0.694579	0.595019	0.996515	0.910941	0.779964	1.36882	1.80744	1.80331	2.61598	1.12596	1.21892	1.19227	1.46007	1.08991	1.21062	1.10418	1.04366	0.55677	1.3755	0.536482	0.856472	0.973456	1.31779	0.827367	1.98971	0.994789	0.777586	0.827579	0.845117	0.970216	1.51217	2.46976	1.12825	1.07245	1.30683
TG	TG(60:11)	Not confirmed	18.798	1.44989	0.963221	0.842964	0.70746	0.87549	1.45285	0.496437	1.26349	0.802834	1.16952	0.81143	0.623587	0.682494	1.20817	0.864856	0.720761	0.910896	1.1626	1.09478	1.79004	0.63467	0.978466	1.18642	1.37685	1.15571	1.36253	0.99551	1.47174	0.649798	1.53665	0.623234	1.04341	1.04914	1.30406	1.01879	2.44919	1.11005	1.15974	0.978245	0.642205	0.829435	1.16888	1.73319	1.23097	0.665416	1.04853
TG	TG(60:12)	TG(18:2/20:4/22:6)	18.575	4.83275	4.2196	3.21944	3.80931	3.23609	5.70729	2.24809	4.64605	2.82236	3.68122	3.3947	2.9906	3.53522	5.03164	4.3186	2.97854	2.53444	4.94859	3.44146	5.32014	2.18794	4.66437	4.62178	4.97634	5.35523	5.14122	6.20666	4.60491	2.23243	5.59455	2.79061	4.87806	4.95152	5.49482	2.975	7.40815	3.76243	4.13349	3.96719	4.761	2.07122	3.8829	4.58203	6.65742	2.19997	2.78196
TG	TG(60:13)	TG(18:2/20:5/22:6)	18.222	2.67594	3.4318	1.23831	2.39117	2.47711	3.71749	1.45148	3.09914	1.42654	2.78036	2.04968	1.60593	2.64414	3.50328	2.35651	1.21684	1.64401	2.55325	1.27406	2.3655	1.07999	3.08915	2.63349	3.52523	4.20006	4.91557	4.53256	4.59322	1.6095	5.53286	1.88177	4.18022	4.31545	3.11833	2.98057	6.98775	3.11266	4.19634	3.02869	3.82484	1.24791	2.71672	2.6447	4.55507	1.40603	2.36691
TG	TG(60:14)	Not confirmed	17.829	0.0941789	0.128176	0.0349825	0.0923565	0.0871997	0.168477	0.0412054	0.130047	0.0463858	0.103149	0.0663488	0.0569581	0.111951	0.154246	0.0805733	0.0321282	0.0612444	0.087606	0.0422908	0.0958171	0.0362786	0.154735	0.127188	0.17141	0.204747	0.17374	0.175509	0.233003	0.0522456	0.295691	0.0782717	0.206712	0.184399	0.13463	0.13895	0.401572	0.118827	0.240441	0.127396	0.161698	0.0509435	0.110492	0.134341	0.196423	0.046118	0.121017
TG	TG(61:13)	TG(-/-/22:6)	18.371	0.036549	0.043052	0.0238913	0.0350132	0.0356411	0.064155	0.0281099	0.0490665	0.0261007	0.04714	0.0384851	0.029002	0.0312016	0.0453021	0.0447062	0.0391474	0.0225662	0.0365778	0.013906	0.0337435	0.0137373	0.0198066	0.0353355	0.0473664	0.0361688	0.0645222	0.0510089	0.0429112	0.022843	0.0727931	0.0172457	0.0473634	0.0510243	0.0421585	0.0366923	0.0859286	0.0509497	0.0434602	0.0364445	0.0565322	0.0179107	0.0299814	0.0370908	0.0513278	0.0211541	0.0243795
TG	TG(62:11)	TG(-/22:4/22:6)	19.266	0.27341	0.118163	0.198082	0.0868642	0.122606	0.129009	0.081969	0.131029	0.148549	0.149468	0.173856	0.107285	0.0865843	0.150307	0.155444	0.161452	0.172123	0.39472	0.333341	0.524739	0.230934	0.195748	0.247043	0.248372	0.116236	0.134891	0.106008	0.120738	0.0652334	0.189938	0.0436562	0.0763259	0.10564	0.174386	0.0902577	0.257623	0.14505	0.0811313	0.0961956	0.13854	0.100859	0.194001	0.437784	0.23559	0.158211	0.164022
TG	TG(62:12)	TG(18:2/22:4/22:6), TG(18:1/22:5/22:6)	18.935	1.09999	0.537417	0.669707	0.402989	0.599469	0.741074	0.325907	0.681966	0.609166	0.70696	0.64906	0.469498	0.379574	0.726202	0.684401	0.609283	0.59528	1.05297	0.930567	1.33532	0.564247	0.642232	0.786913	0.895453	0.610303	0.772494	0.556903	0.66591	0.342048	1.03591	0.276578	0.497752	0.608043	0.780416	0.479494	1.28054	0.683022	0.475148	0.500018	0.638066	0.504242	0.701728	1.20405	0.800308	0.501431	0.519586
TG	TG(62:13)a	TG(18:2/22:5/22:6)	18.574	1.51735	0.903673	0.701102	0.70644	0.945333	1.29185	0.552159	1.20181	0.747886	1.15278	0.498337	0.597515	0.626661	1.11498	0.969713	0.842882	0.666934	1.01169	0.866556	1.39405	0.563718	0.627276	0.987451	1.2807	1.04572	1.52045	0.789638	1.28054	0.585588	1.66819	0.418955	0.920207	0.994607	1.14482	0.697379	2.19482	1.08851	0.876767	0.819367	1.07157	0.51908	1.07116	1.2327	1.05631	0.56732	0.681916
TG	TG(62:13)b	TG(18:1/22:6/22:6)	18.78	1.02613	0.878704	0.815449	0.649866	0.758436	0.887928	0.50004	0.901078	0.413856	0.754091	0.969203	0.525804	0.348412	0.948194	0.539481	0.785986	0.440067	0.513133	0.508611	0.772266	0.50428	0.815085	0.641357	0.769967	0.612993	1.26414	1.54129	0.748087	0.42328	1.52882	0.397394	0.354737	1.04428	0.776473	0.503528	1.30956	0.577776	0.628258	0.677446	1.11954	0.23593	0.658378	0.644637	1.44044	0.350076	0.370192
TG	TG(62:14)	TG(18:2/22:6/22:6)	18.375	3.2118	3.14039	2.44498	2.91496	2.63296	4.27348	1.80731	3.46902	2.11444	3.19021	3.25305	2.09489	2.28904	4.01397	3.41955	2.92986	1.52797	3.43478	1.94972	2.95774	1.57121	2.87123	2.70013	3.21582	3.52494	4.81882	4.99882	3.05616	1.56269	4.69001	1.54592	2.82955	3.68648	2.88342	1.87611	5.57722	3.0099	2.23779	2.67563	4.59165	1.04605	2.33205	2.55855	5.27391	1.38963	1.52405
TG	TG(62:15)	TG(-/20:5/22:6)	18.012	0.225344	0.26008	0.136305	0.224403	0.182549	0.369621	0.115949	0.317092	0.149037	0.225748	0.203164	0.139695	0.173765	0.362668	0.242051	0.157044	0.140635	0.250131	0.167147	0.278642	0.116762	0.335407	0.288789	0.334768	0.339294	0.359524	0.373801	0.319065	0.112438	0.504123	0.128169	0.297461	0.347848	0.256888	0.162819	0.658966	0.235819	0.271786	0.236284	0.379618	0.0969129	0.231356	0.304447	0.527181	0.125322	0.209094
TG	TG(64:13)	Not confirmed	18.961	0.0263479	0.0281956	0.0206362	0.0194245	0.0156695	0.0215727	0.0147254	0.0212386	0.0133212	0.0177444	0.0168957	0.0183079	0.0199771	0.0208732	0.0158868	0.0274745	0.0207073	0.0709165	0.0687591	0.121315	0.024081	0.0210172	0.0498508	0.0488755	0.0287343	0.0322083	0.0307374	0.0302482	0.0155247	0.0378305	0.0235948	0.0337435	0.0224061	0.0282994	0.0284431	0.0351174	0.022361	0.0285313	0.0203383	0.0240359	0.0206047	0.0264735	0.0998043	0.0237389	0.0324247	0.0446561
TG	TG(64:14)	Not confirmed	18.754	0.0462692	0.023288	0.0340029	0.0217422	0.0172928	0.0267477	0.0114962	0.0221491	0.0280674	0.0299405	0.0196935	0.0170559	0.0199898	0.031849	0.0200481	0.0153613	0.05095	0.127187	0.0919333	0.177807	0.0515622	0.0350311	0.073172	0.0974311	0.0257326	0.026818	0.0265544	0.0238814	0.0125526	0.0395526	0.0193173	0.0213823	0.0186825	0.0237039	0.0218703	0.0289687	0.0237099	0.0170803	0.0206171	0.0231548	0.0398526	0.0651688	0.122391	0.0767765	0.0557304	0.0649418
TG	TG(64:15)	Not confirmed	18.42	0.0654241	0.0168539	0.0369999	0.017636	0.0345316	0.0546146	0.0160151	0.057227	0.0330649	0.045407	0.0346829	0.0252168	0.0221414	0.0615943	0.0504125	0.0539694	0.0623823	0.159667	0.148431	0.242921	0.076672	0.0652776	0.124484	0.120235	0.0243953	0.0242293	0.0221368	0.031221	0.013278	0.0353199	0.0164214	0.0211816	0.0335277	0.0586858	0.0155853	0.0920649	0.0344534	0.0367693	0.0314364	0.0278526	0.0499192	0.0901622	0.164013	0.107015	0.0743025	0.0738202
TG	TG(64:16)	TG(20:4/22:6/22:6)	18.214	0.143347	0.0975057	0.0850046	0.102146	0.0891467	0.15658	0.0505447	0.139517	0.0828872	0.102669	0.0995145	0.0600392	0.069957	0.160287	0.124856	0.0936839	0.0888619	0.250403	0.201062	0.310023	0.105263	0.182597	0.223895	0.178807	0.105107	0.0888901	0.15504	0.0602329	0.0267335	0.10428	0.0368409	0.0712858	0.11866	0.137622	0.0318835	0.197396	0.0629439	0.0664212	0.0866376	0.122037	0.0503928	0.135761	0.219407	0.331549	0.0686814	0.09455
TG	TG(64:17)	Not confirmed	17.83	0.0204548	0.0210277	0.00753916	0.0147588	0.0174558	0.0358662	0.00722709	0.0311719	0.00914681	0.0199668	0.0128002	0.00709363	0.0154862	0.0397264	0.0182365	0.00829395	0.0121678	0.0319749	0.0201273	0.0396288	0.013426	0.0316538	0.0358023	0.0500688	0.0243616	0.0172303	0.0319359	0.016261	0.0040652	0.0384464	0.00631386	0.0204538	0.0210633	0.0250771	0.00974974	0.0612419	0.0173049	0.0293648	0.0178831	0.022145	0.00728342	0.0291265	0.0320266	0.0536292	0.0114411	0.0197784
[truncated: 2 more columns]

## Sheet: Lipids_Abbreviation
Cer	ceramide
Cer+O	oxidized ceramide
CerG1	monoglycosylceramide
CerG1+O	oxidized monoglycosylceramide
CerG2	diglycosylceramide
CerG3	triglycosylceramide
deoCer	deoxyceramide
FA	fatty acid
GM3	ganglioside GM3
Gb4	globoside Gb4
LPC	lysophosphatidylcholine
LPCe	ether-type lysophosphatidylcholine
LPE	lysophosphatidylethanolamine
LPEe	ether-type lysophosphatidylethanolamine
LPI	lysophosphatidylinositol
PC	phosphatidylcholine
PC+O	oxidized-phosphatidylcholine
PCe	ether-phosphatidylcholine
PE	phosphatidylethanolamine
PEe	ether-phosphatidylethanolamine
PI	phosphatidylinositol
PS	phosphatidylserine
SM	sphingomyelin
SM+O	oxidized-sphingomyelin
Sterol	sterol
Su1G1	sulfatide
Car	acylcarnitine
ChE	cholesterolester
CoQ	coenzyme Q
DG	diacylglycerol
FAA	fatty acid amide
TG	triacylglycerol
BL	bilirubin
ChS	cholesterolsulfate
Ch	cholesterol
CL	cardiolipin
